# Supplementary material for: Analysis of polygenic risk score usage and performance in diverse human populations
Source: Nat Commun. 2019 Jul 25;10:3328. doi: 10.1038/s41467-019-11112-0 (PMC6658471; doi:10.1038/s41467-019-11112-0)
Supplement: Supplementary file 2 — Supplementary Dataset 1 [file 41467_2019_11112_MOESM2_ESM.xlsx]

## Sheet: Main table
Supplementary Data 1.
Study#	First Author	Publication year	Title	Other authors	In/Out for effect size analysis
1	Martin J	2017 Dec	A Genetic Investigation of Sex Bias in the Prevalence of Attention-Deficit/Hyperactivity Disorder.	Walters RK, Demontis D, Mattheisen M, Lee SH, Robinson E, Brikell I, Ghirardi L, Larsson H, Lichtenstein P, Eriksson N; 23andMe Research Team; Psychiatric Genomics Consortium: ADHD Subgroup; iPSYCH–Broad ADHD Workgroup, Werge T, Mortensen PB, Pedersen MG, Mors O, Nordentoft M, Hougaard DM, Bybjerg-Grauholm J, Wray NR, Franke B, Faraone SV, O'Donovan MC, Thapar A, Børglum AD, Neale BM.	Out
2	Nimgaonkar VL	2017 Dec	Joint evaluation of serum C-Reactive Protein levels and polygenic risk scores as risk factors for schizophrenia.	Dickerson F, Pouget JG, Chowdari K, O'Dushlaine C, Wood J, Klei L, Devlin B, Yolken R.	Out
3	Thio CHL	2017 Dec	Evaluation of a genetic risk score based on creatinine-estimated glomerular filtration rate and its association with kidney outcomes.	van der Most PJ, Nolte IM, van der Harst P, Bültmann U, Gansevoort RT, Snieder H.	Out
4	Wu Z	2017 Dec	Conditional Inference Tree for Multiple Gene-Environment Interactions on Myocardial Infarction Among Chinese Men.	Su X, Sheng H, Chen Y, Gao X, Bao L, Jin W.	Out
5	Dong J	2017 Dec	Determining Risk of Barrett's Esophagus and Esophageal Adenocarcinoma Based on Epidemiologic Factors and Genetic Variants.	Buas MF, Gharahkhani P, Kendall BJ, Onstad L, Zhao S, Anderson LA, Wu AH, Ye W, Bird NC, Bernstein L, Chow WH, Gammon MD, Liu G, Caldas C, Pharoah PD, Risch HA, Iyer PG, Reid BJ, Hardie LJ, Lagergren J, Shaheen NJ, Corley DA, Fitzgerald RC; Stomach and Oesophageal Cancer Study (SOCS) consortium, Whiteman DC, Vaughan TL, Thrift AP.	Out
6	Wehby GL	2017 Dec	Genetic Predisposition to Obesity and Medicare Expenditures.	Domingue BW, Ullrich F, Wolinsky FD.	Out
7	Riglin L	2017 Dec	The impact of schizophrenia and mood disorder risk alleles on emotional problems: investigating change from childhood to middle age.	Collishaw S, Richards A, Thapar AK, Rice F, Maughan B, O'Donovan MC, Thapar A.	Out
8	Shin JG	2017 Dec	Identification of additional EHMT2 variant associated with the risk of chronic hepatitis B by GWASfollow-up study.	Cheong HS, Kim JY, Lee JH, Yu SJ, Yoon JH, Cheong JY, Cho SW, Park NH, Namgoong S, Kim LH, Kim YJ, Shin HD.	Out
9	Pilling LC	2017 Dec	Human longevity: 25 genetic loci associated in 389,166 UK biobank participants.	Kuo CL, Sicinski K, Tamosauskaite J, Kuchel GA, Harries LW, Herd P, Wallace R, Ferrucci L, Melzer D.	Out
10	Mies GW	2017 Dec	Polygenic risk for alcohol consumption and its association with alcohol-related phenotypes: Do stress and life satisfaction moderate these relationships?	Verweij KJH, Treur JL, Ligthart L, Fedko IO, Hottenga JJ, Willemsen G, Bartels M, Boomsma DI, Vink JM.	Out
11	Fu J	2017 Aug	The role of established East Asian obesity-related loci on pediatric leptin levels highlights a neuronal influence on body weight regulation in Chinese children and adolescents: the BCAMS study.	Li G, Li L, Yin J, Cheng H, Han L, Zhang Q, Li N, Xiao X, Grant SFA, Li M, Gao S, Mi J, Li M.	Out
12	Melroy-Greif WE	2017 Dec	Genetic Influences on Evening Preference Overlap with Those for Bipolar Disorder in a Sample of Mexican Americans and American Indians.	Gizer IR, Wilhelmsen KC, Ehlers CL.	Out
13	Patel T	2017 Nov	Whole-exome sequencing of the BDR cohort: evidence to support the role of the PILRA gene in Alzheimer's disease.	Brookes KJ, Turton J, Chaudhury S, Guetta-Baranes T, Guerreiro R, Bras J, Hernandez D, Singleton A, Francis PT, Hardy J, Morgan K.	Out
14	Polimanti R	2017 Nov	A putative causal relationship between genetically determined female body shape and posttraumatic stress disorder.	Amstadter AB, Stein MB, Almli LM, Baker DG, Bierut LJ, Bradley B, Farrer LA, Johnson EO, King A, Kranzler HR, Maihofer AX, Rice JP, Roberts AL, Saccone NL, Zhao H, Liberzon I, Ressler KJ, Nievergelt CM, Koenen KC, Gelernter J; Psychiatric Genomics Consortium Posttraumatic Stress Disorder Workgroup.	Out
15	Ten Broeke SW	2017 Nov	SNP association study in PMS2-associated Lynch syndrome.	Elsayed FA, Pagan L, Olderode-Berends MJW, Garcia EG, Gille HJP, van Hest LP, Letteboer TGW, van der Kolk LE, Mensenkamp AR, van Os TA, Spruijt L, Redeker BJW, Suerink M, Vos YJ, Wagner A, Wijnen JT, Steyerberg EW, Tops CMJ, van Wezel T, Nielsen M.	Out
16	Ibanez L	2017 Nov	Parkinson disease polygenic risk score is associated with Parkinson disease status and age at onset but not with alpha-synuclein cerebrospinal fluid levels.	Dube U, Saef B, Budde J, Black K, Medvedeva A, Del-Aguila JL, Davis AA, Perlmutter JS, Harari O, Benitez BA, Cruchaga C.	Out
17	Chen HY	2017 Nov	Association of LPA Variants With Aortic Stenosis: A Large-Scale Study Using Diagnostic and Procedural Codes From Electronic Health Records.	Dufresne L, Burr H, Ambikkumar A, Yasui N, Luk K, Ranatunga DK, Whitmer RA, Lathrop M, Engert JC, Thanassoulis G.	Out
18	Rietschel L	2017 Nov	Hair Cortisol in Twins: Heritability and Genetic Overlap with Psychological Variables and Stress-System Genes.	Streit F, Zhu G, McAloney K, Frank J, Couvy-Duchesne B, Witt SH, Binz TM; CORtisolNETwork (CORNET) Consortium; Major Depressive Disorder Working Group of the Psychiatric Genomics Consortium (PGC), McGrath J, Hickie IB, Hansell NK, Wright MJ, Gillespie NA, Forstner AJ, Schulze TG, Wüst S, Nöthen MM, Baumgartner MR, Walker BR, Crawford AA, Colodro-Conde L, Medland SE, Martin NG, Rietschel M.	Out
19	Mao L	2017 Nov	Population differentiation in allele frequencies of obesity-associated SNPs.	Fang Y, Campbell M, Southerland WM.	Out
20	Marouli E	2017 Nov	Evaluating the glucose raising effect of established loci via a genetic risk score.	Kanoni S, Mamakou V, Hackinger S, Southam L, Prins B, Rentari A, Dimitriou M, Zengini E, Gonidakis F, Kolovou G, Kontaxakis V, Rallidis L, Tentolouris N, Thanopoulou A, Lamnissou K, Dedoussis G, Zeggini E, Deloukas P.	Out
21	International Consortium on Lithium Genetics (ConLi+Gen)	2017 Nov	Association of Polygenic Score for Schizophrenia and HLA Antigen and Inflammation Genes With Response to Lithium in Bipolar Affective Disorder: A Genome-Wide Association Study.	Amare AT, Schubert KO, Hou L, Clark SR, Papiol S, Heilbronner U, Degenhardt F, Tekola-Ayele F, Hsu YH, Shekhtman T, Adli M, Akula N, Akiyama K, Ardau R, Arias B, Aubry JM, Backlund L, Bhattacharjee AK, Bellivier F, Benabarre A, Bengesser S, Biernacka JM, Birner A, Brichant-Petitjean C, Cervantes P, Chen HC, Chillotti C, Cichon S, Cruceanu C, Czerski PM, Dalkner N, Dayer A, Del Zompo M, DePaulo JR…	Out
22	Cools M	2017 Nov	Malignant testicular germ cell tumors in postpubertal individuals with androgen insensitivity: prevalence, pathology and relevance of single nucleotide polymorphism-based susceptibility profiling.	Wolffenbuttel KP, Hersmus R, Mendonca BB, Kaprová J, Drop SLS, Stoop H, Gillis AJM, Oosterhuis JW, Costa EMF, Domenice S, Nishi MY, Wunsch L, Quigley CA, T'Sjoen G, Looijenga LHJ.	Out
23	Putzel GG	2016 Nov	Polygenic Risk of Spasmodic Dysphonia is Associated With Vulnerable Sensorimotor Connectivity.	Battistella G, Rumbach AF, Ozelius LJ, Sabuncu MR, Simonyan K.	Out
24	Sarnowski C	2017 Nov	Genetic variants associated with earlier age at menopause increase the risk of cardiovascular events in women.	Kavousi M, Isaacs S, Demerath EW, Broer L, Muka T, Franco OH, Ikram MA, Uitterlinden A, Franceschini N, Lunetta KL, Murabito JM.	Out
25	Márquez-Luna C	2017 Nov	Multiethnic polygenic risk scores improve risk prediction in diverse populations.	Loh PR; South Asian Type 2 Diabetes (SAT2D) Consortium; SIGMA Type 2 Diabetes Consortium, Price AL.	Out
26	Zanon-Moreno V	2017 Nov	A Multi-Locus Genetic Risk Score for Primary Open-Angle Glaucoma (POAG) Variants Is Associated with POAG Risk in a Mediterranean Population: Inverse Correlations with Plasma Vitamin C and E Concentrations.	Ortega-Azorin C, Asensio-Marquez EM, Garcia-Medina JJ, Pinazo-Duran MD, Coltell O, Ordovas JM, Corella D.	Out
27	Mandaviya PR	2017 Oct	Genetically defined elevated homocysteine levels do not result in widespread changes of DNA methylation in leukocytes.	Joehanes R, Aïssi D, Kühnel B, Marioni RE, Truong V, Stolk L, Beekman M, Bonder MJ, Franke L, Gieger C, Huan T, Ikram MA, Kunze S, Liang L, Lindemans J, Liu C, McRae AF, Mendelson MM, Müller-Nurasyid M, Peters A, Slagboom PE, Starr JM, Trégouët DA, Uitterlinden AG, van Greevenbroek MMJ, van Heemst D, van Iterson M, Wells PS, Yao C, Deary IJ, Gagnon F, Heijmans BT, Levy D, Morange PE, Waldenberger…	Out
28	Coignet MV	2017 Oct	Genetic variations, reproductive aging, and breast cancer risk in African American and European American women: The Women's Circle of Health Study.	Zirpoli GR, Roberts MR, Khoury T, Bandera EV, Zhu Q, Yao S.	Out
29	Zhou H	2017 Dec	Genetic Risk Variants Associated With Comorbid Alcohol Dependence and Major Depression.	Polimanti R, Yang BZ, Wang Q, Han S, Sherva R, Nuñez YZ, Zhao H, Farrer LA, Kranzler HR, Gelernter J.	Out
30	Sanchez-Roige S	2017 Oct	Genome-wide association study of alcohol use disorder identification test (AUDIT) scores in 20 328 research participants of European ancestry.	Fontanillas P, Elson SL; 23andMe Research Team, Gray JC, de Wit H, Davis LK, MacKillop J, Palmer AA.	Out
31	Xavier RM	2017 Oct	Genetic correlates of insight in schizophrenia.	Vorderstrasse A, Keefe RSE, Dungan JR.	Out
32	Liuhanen J	2017 Oct	Interaction between compound genetic risk for schizophrenia and high birth weight contributes to social anhedonia and schizophrenia in women.	Suvisaari J, Kajantie E, Miettunen J, Sarin AP, Järvelin MR, Lönnqvist J, Veijola J, Paunio T.	Out
33	Kim DS	2017 Sep	High genetic risk scores for impaired insulin secretory capacity doubles the risk for type 2 diabetes in Asians and is exacerbated by Western-type diets.	Kim BC, Daily JW, Park S.	Out
34	Miller JA	2017 Oct	Effects of Schizophrenia Polygenic Risk Scores on Brain Activity and Performance During Working Memory Subprocesses in Healthy Young Adults.	Scult MA, Conley ED, Chen Q, Weinberger DR, Hariri AR.	Out
35	Hatzimanolis A	2017 Jun	Stress-Dependent Association Between Polygenic Risk for Schizophrenia and Schizotypal Traits in Young Army Recruits.	Avramopoulos D, Arking DE, Moes A, Bhatnagar P, Lencz T, Malhotra AK, Giakoumaki SG, Roussos P, Smyrnis N, Bitsios P, Stefanis NC.	Out
36	Kuo HC	2017 Oct	Prediction for Intravenous Immunoglobulin Resistance by Using Weighted Genetic Risk Score Identified From Genome-Wide Association Study in Kawasaki Disease.	Wong HS, Chang WP, Chen BK, Wu MS, Yang KD, Hsieh KS, Hsu YW, Liu SF, Liu X, Chang WC.	Out
37	Nierenberg JL	2017 Oct	Blood Pressure Genetic Risk Score Predicts Blood Pressure Responses to Dietary Sodium and Potassium: The GenSalt Study (Genetic Epidemiology Network of Salt Sensitivity).	Li C, He J, Gu D, Chen J, Lu X, Li J, Wu X, Gu CC, Hixson JE, Rao DC, Kelly TN.	Out
38	Rosenberg MA	2017 Oct	Validation of Polygenic Scores for QT Interval in Clinical Populations.	Lubitz SA, Lin H, Kosova G, Castro VM, Huang P, Ellinor PT, Perlis RH, Newton-Cheh C.	Out
39	Mez J	2017 Aug	Alzheimer's disease genetic risk variants beyond APOE ε4 predict mortality.	Marden JR, Mukherjee S, Walter S, Gibbons LE, Gross AL, Zahodne LB, Gilsanz P, Brewster P, Nho K, Crane PK, Larson EB, Glymour MM.	Out
40	Emdin CA	2017 Oct	Phenotypic Consequences of a Genetic Predisposition to Enhanced Nitric Oxide Signaling.	Khera AV, Klarin D, Natarajan P, Zekavat SM, Nomura A, Haas ME, Aragam K, Ardissino D, Wilson JG, Schunkert H, McPherson R, Watkins H, Elosua R, Bown MJ, Samani NJ, Baber U, Erdmann J, Gormley P, Palotie A, Stitziel N, Gupta N, Danesh JN, Saleheen D, Gabriel SB, Kathiresan S.	Out
41	Tielbeek JJ	2017 Oct	Genome-Wide Association Studies of a Broad Spectrum of Antisocial Behavior.	Johansson A, Polderman TJC, Rautiainen MR, Jansen P, Taylor M, Tong X, Lu Q, Burt AS, Tiemeier H, Viding E, Plomin R, Martin NG, Heath AC, Madden PAF, Montgomery G, Beaver KM, Waldman I, Gelernter J, Kranzler HR, Farrer LA, Perry JRB, Munafò M, LoParo D, Paunio T, Tiihonen J, Mous SE, Pappa I, de Leeuw C, Watanabe K, Hammerschlag AR, Salvatore JE, Aliev F, Bigdeli TB, Dick D, Faraone SV, Popma A,…	Out
42	Phuah CL	2017 Oct	Genetic variants influencing elevated myeloperoxidase levels increase risk of stroke.	Dave T, Malik R, Raffeld MR, Ayres AM, Goldstein JN, Viswanathan A, Greenberg SM, Jagiella JM, Hansen BM, Norrving B, Jimenez-Conde J, Roquer J, Pichler A, Enzinger C, Montaner J, Fernandez-Cadenas I, Lindgren A, Slowik A, Schmidt R, Biffi A, Rost N, Langefeld CD, Markus HS, Mitchell BD, Worrall BB, Kittner SJ, Woo D, Dichgans M, Rosand J, Anderson CD; METASTROKE; NINDS-SiGN Consortium; Internati…	Out
43	Wehby GL	2017 Aug	Genetic Risks for Chronic Conditions: Implications for Long-Term Wellbeing.	Domingue BW, Wolinsky FD.	Out
44	Cruchaga C	2017 Sep	Polygenic risk score of sporadic late-onset Alzheimer's disease reveals a shared architecture with the familial and early-onset forms.	Del-Aguila JL, Saef B, Black K, Fernandez MV, Budde J, Ibanez L, Kapoor M, Tosto G, Mayeux RP, Holtzman DM, Fagan AM, Morris JC, Bateman RJ, Goate AM; Dominantly Inherited Alzheimer Network (DIAN); Disease Neuroimaging Initiative (ADNI); NIA-LOAD family study, Harari O	Out
45	Lu Y	2017 Sep	Genetic risk scores and family history as predictors of schizophrenia in Nordic registers.	Pouget JG, Andreassen OA, Djurovic S, Esko T, Hultman CM, Metspalu A, Milani L, Werge T, Sullivan PF.	Out
46	Stein MB	2017 Sep	Genomewide association studies of suicide attempts in US soldiers.	Ware EB, Mitchell C, Chen CY, Borja S, Cai T, Dempsey CL, Fullerton CS, Gelernter J, Heeringa SG, Jain S, Kessler RC, Naifeh JA, Nock MK, Ripke S, Sun X, Beckham JC, Kimbrel NA; VA Mid-Atlantic Mental Illness Research, Education, and Clinical Center (MIRECC) Workgroup, Ursano RJ, Smoller JW.	Out
47	Rask-Andersen M	2017 Sep	Gene-environment interaction study for BMI reveals interactions between genetic factors and physical activity, alcohol consumption and socioeconomic status.	Karlsson T, Ek WE, Johansson Å.	Out
48	Wheeler E	2017 Sep	Impact of common genetic determinants of Hemoglobin A1c on type 2 diabetes risk and diagnosis in ancestrally diverse populations: A transethnic genome-wide meta-analysis.	Leong A, Liu CT, Hivert MF, Strawbridge RJ, Podmore C, Li M, Yao J, Sim X, Hong J, Chu AY, Zhang W, Wang X, Chen P, Maruthur NM, Porneala BC, Sharp SJ, Jia Y, Kabagambe EK, Chang LC, Chen WM, Elks CE, Evans DS, Fan Q, Giulianini F, Go MJ, Hottenga JJ, Hu Y, Jackson AU, Kanoni S, Kim YJ, Kleber ME, Ladenvall C, Lecoeur C, Lim SH, Lu Y, Mahajan A, Marzi C, Nalls MA, Navarro P, Nolte IM, Rose LM, Ry…	Out
49	Curtit E	2017 Aug	Assessment of the prognostic role of a 94-single nucleotide polymorphisms risk score in early breast cancer in the SIGNAL/PHARE prospective cohort: no correlation with clinico-pathological characteristics and outcomes.	Pivot X, Henriques J, Paget-Bailly S, Fumoleau P, Rios M, Bonnefoi H, Bachelot T, Soulié P, Jouannaud C, Bourgeois H, Petit T, Tennevet I, Assouline D, Mathieu MC, Jacquin JP, Lavau-Denes S, Darut-Jouve A, Ferrero JM, Tarpin C, Lévy C, Delecroix V, Trillet-Lenoir V, Cojocarasu O, Meunier J, Pierga JY, Kerbrat P, Faure-Mercier C, Blanché H, Sahbatou M, Boland A, Bacq D, Besse C, Thomas G, Deleuze …	Out
50	Carey CE	2017 Mar	Reward-related ventral striatum activity links polygenic risk for attention-deficit/hyperactivity disorder to problematic alcohol use in young adulthood.	Knodt AR, Conley ED, Hariri AR, Bogdan R.	Out
51	Andersen AM	2017 Aug	Polygenic Scores for Major Depressive Disorder and Risk of Alcohol Dependence.	Pietrzak RH, Kranzler HR, Ma L, Zhou H, Liu X, Kramer J, Kuperman S, Edenberg HJ, Nurnberger JI Jr, Rice JP, Tischfield JA, Goate A, Foroud TM, Meyers JL, Porjesz B, Dick DM, Hesselbrock V, Boerwinkle E, Southwick SM, Krystal JH, Weissman MM, Levinson DF, Potash JB, Gelernter J, Han S.	Out
52	Wigmore EM	2017 Aug	Do regional brain volumes and major depressive disorder share genetic architecture? A study of Generation Scotland (n=19 762), UK Biobank (n=24 048) and the English Longitudinal Study of Ageing (n=5766).	Clarke TK, Howard DM, Adams MJ, Hall LS, Zeng Y, Gibson J, Davies G, Fernandez-Pujals AM, Thomson PA, Hayward C, Smith BH, Hocking LJ, Padmanabhan S, Deary IJ, Porteous DJ, Nicodemus KK, McIntosh AM.	Out
53	Iwasaki M	2017 Jul	Inclusion of a Genetic Risk Score into a Validated Risk Prediction Model for Colorectal Cancer in Japanese Men Improves Performance.	Tanaka-Mizuno S, Kuchiba A, Yamaji T, Sawada N, Goto A, Shimazu T, Sasazuki S, Wang H, Marchand LL, Tsugane S; Japan Public Health Center-based Prospective Study (JPHC Study) Group.	Out
54	Leo PJ	2017 Aug	Defining the genetic susceptibility to cervical neoplasia-A genome-wide association study.	Madeleine MM, Wang S, Schwartz SM, Newell F, Pettersson-Kymmer U, Hemminki K, Hallmans G, Tiews S, Steinberg W, Rader JS, Castro F, Safaeian M, Franco EL, Coutlée F, Ohlsson C, Cortes A, Marshall M, Mukhopadhyay P, Cremin K, Johnson LG, Garland S, Tabrizi SN, Wentzensen N, Sitas F, Little J, Cruickshank M, Frazer IH, Hildesheim A, Brown MA.	Out
55	Marigorta UM	2017 Oct	Transcriptional risk scores link GWAS to eQTLs and predict complications in Crohn's disease.	Denson LA, Hyams JS, Mondal K, Prince J, Walters TD, Griffiths A, Noe JD, Crandall WV, Rosh JR, Mack DR, Kellermayer R, Heyman MB, Baker SS, Stephens MC, Baldassano RN, Markowitz JF, Kim MO, Dubinsky MC, Cho J, Aronow BJ, Kugathasan S, Gibson G.	Out
56	Machiela MJ	2017 Nov	Genetic Variants Related to Longer Telomere Length are Associated with Increased Risk of Renal Cell Carcinoma.	Hofmann JN, Carreras-Torres R, Brown KM, Johansson M, Wang Z, Foll M, Li P, Rothman N, Savage SA, Gaborieau V, McKay JD, Ye Y, Henrion M, Bruinsma F, Jordan S, Severi G, Hveem K, Vatten LJ, Fletcher T, Koppova K, Larsson SC, Wolk A, Banks RE, Selby PJ, Easton DF, Pharoah P, Andreotti G, Freeman LEB, Koutros S, Albanes D, Mannisto S, Weinstein S, Clark PE, Edwards TE, Lipworth L, Gapstur SM, Steve…	Out
57	Taylor AE	2017 Aug	Associations of coffee genetic risk scores with consumption of coffee, tea and other beverages in the UK Biobank.	Davey Smith G, Munafò MR.	Out
58	Hellwege JN	2017 Aug	Evidence of selection as a cause for racial disparities in fibroproliferative disease.	Torstenson ES, Russell SB, Edwards TL, Velez Edwards DR.	Out
59	Fabbri C	2017 Oct	Role of 108 schizophrenia-associated loci in modulating psychopathological dimensions in schizophrenia and bipolar disorder.	Serretti A.	Out
60	Feng YA	2017 Oct	Investigating the genetic relationship between Alzheimer's disease and cancer using GWAS summary statistics.	Cho K, Lindstrom S, Kraft P, Cormack J; IGAP Consortium, Colorectal Transdisciplinary Study (CORECT); Discovery, Biology, and Risk of Inherited Variants in Breast Cancer (DRIVE); Elucidating Loci Involved in Prostate Cancer Susceptibility (ELLIPSE); Transdisciplinary Research in Cancer of the Lung (TRICL), Liang L, Driver JA.	Out
61	Nikkola E	2017 Sep	Family-specific aggregation of lipid GWAS variants confers the susceptibility to familial hypercholesterolemia in a large Austrian family.	Ko A, Alvarez M, Cantor RM, Garske K, Kim E, Gee S, Rodriguez A, Muxel R, Matikainen N, Söderlund S, Motazacker MM, Borén J, Lamina C, Kronenberg F, Schneider WJ, Palotie A, Laakso M, Taskinen MR, Pajukanta P.	Out
62	International Obsessive Compulsive Disorder Foundation Genetics Collaborative (IOCDF-GC) and OCD Collaborative Genetics Association Studies (OCGAS)	2017 Aug	Revealing the complex genetic architecture of obsessive-compulsive disorder using meta-analysis.	N/A	Out
63	Woolston AL	2017 Jul	Genetic loci associated with an earlier age at onset in multiplex schizophrenia.	Hsiao PC, Kuo PH, Wang SH, Lien YJ, Liu CM, Hwu HG, Lu TP, Chuang EY, Chang LC, Chen CH, Wu JY, Tsuang MT, Chen WJ.	Out
64	Lin YJ	2017 Jul	Association of human height-related genetic variants with familial short stature in Han Chinese in Taiwan.	Liao WL, Wang CH, Tsai LP, Tang CH, Chen CH, Wu JY, Liang WM, Hsieh AR, Cheng CF, Chen JH, Chien WK, Lin TH, Wu CM, Liao CC, Huang SM, Tsai FJ.	Out
65	Larsson SC	2017 Jul	Association of Genetic Variants Related to Serum Calcium Levels With Coronary Artery Disease and Myocardial Infarction.	Burgess S, Michaëlsson K.	Out
66	Hartz SM	2017 Nov	Association Between Substance Use Disorder and Polygenic Liability to Schizophrenia.	Horton AC, Oehlert M, Carey CE, Agrawal A, Bogdan R, Chen LS, Hancock DB, Johnson EO, Pato CN, Pato MT, Rice JP, Bierut LJ.	Out
67	Iwasaki M	2017 Sep	Inclusion of a Genetic Risk Score into a Validated Risk Prediction Model for Colorectal Cancer in Japanese Men Improves Performance.	Tanaka-Mizuno S, Kuchiba A, Yamaji T, Sawada N, Goto A, Shimazu T, Sasazuki S, Wang H, Marchand LL, Tsugane S; Japan Public Health Center-based Prospective Study (JPHC Study) Group.	Out
68	Escott-Price V	2017 Aug	Polygenic risk score analysis of pathologically confirmed Alzheimer disease.	Myers AJ, Huentelman M, Hardy J.	Out
69	Wang SH	2017 Jul	Polygenic risk for schizophrenia and neurocognitive performance in patients with schizophrenia.	Hsiao PC, Yeh LL, Liu CM, Liu CC, Hwang TJ, Hsieh MH, Chien YL, Lin YT, Chandler SD, Faraone SV, Laird N, Neale B, McCarroll SA, Glatt SJ, Tsuang MT, Hwu HG, Chen WJ.	Out
70	Cao Y	2017 Jul	Joint Effects of GWAS SNPs in Coagulation System Confer Risk to Hypertensive Intracerebral Hemorrhage.	Tian M, Fang Q, Wen Z, Wang W, Ding H, Wang DW.	Out
71	Mills NT	2017 Nov	Investigating the relationship between iron and depression.	Maier R, Whitfield JB, Wright MJ, Colodro-Conde L, Byrne EM, Scott JG, Byrne GJ, Hansell NK, Vinkhuyzen AAE, CouvyDuchesne B, Montgomery GW, Henders AK, Martin NG, Wray NR, Benyamin B.	Out
72	Lee JS	2017 Jun	BMI prediction within a Korean population.	Cheong HS, Shin HD.	Out
73	Paksarian D	2017 Jun	The role of genetic liability in the association of urbanicity at birth and during upbringing with schizophrenia in Denmark.	Trabjerg BB, Merikangas KR, Mors O, Børglum AD, Hougaard DM, McGrath JJ, Pedersen CB, Mortensen PB, Agerbo E.	Out
74	Papiol S	2017 Jun	Polygenic risk has an impact on the structural plasticity of hippocampal subfields during aerobic exercise combined with cognitive remediation in multi-episode schizophrenia.	Popovic D, Keeser D, Hasan A, Schneider-Axmann T, Degenhardt F, Rossner MJ, Bickeböller H, Schmitt A, Falkai P, Malchow B.	Out
75	Lv D	2017 Sep	Two obesity susceptibility loci in LYPLAL1 and ETV5 independently associated with childhood hypertension in Chinese population.	Zhou D, Zhang Y, Zhang S, Zhu YM.	Out
76	Li Z	2017 Jun	Replication of Gout/Urate Concentrations GWAS Susceptibility Loci Associated with Gout in a Han Chinese Population.	Zhou Z, Hou X, Lu D, Yuan X, Lu J, Wang C, Han L, Cui L, Liu Z, Chen J, Cheng X, Zhang K, Ji J, Jia Z, Ma L, Xin Y, Liu T, Yu Q, Ren W, Wang X, Li X, Mi QS, Shi Y, Li C.	Out
77	Guo W	2017 Jul	Polygenic risk score and heritability estimates reveals a genetic relationship between ASD and OCD.	Samuels JF, Wang Y, Cao H, Ritter M, Nestadt PS, Krasnow J, Greenberg BD, Fyer AJ, McCracken JT, Geller DA, Murphy DL, Knowles JA, Grados MA, Riddle MA, Rasmussen SA, McLaughlin NC, Nurmi EL, Askland KD, Cullen BA, Piacentini J, Pauls DL, Bienvenu OJ, Stewart SE, Goes FS, Maher B, Pulver AE, Valle D, Mattheisen M, Qian J, Nestadt G, Shugart YY.	Out
78	Yüksel D	2017 Oct	Polygenic risk for depression and the neural correlates of working memory in healthy subjects.	Dietsche B, Forstner AJ, Witt SH, Maier R, Rietschel M, Konrad C, Nöthen MM, Dannlowski U, Baune BT, Kircher T, Krug A.	Out
79	Nolte IM	2017 Jun	Genetic loci associated with heart rate variability and their effects on cardiac disease risk.	Munoz ML, Tragante V, Amare AT, Jansen R, Vaez A, von der Heyde B, Avery CL, Bis JC, Dierckx B, van Dongen J, Gogarten SM, Goyette P, Hernesniemi J, Huikari V, Hwang SJ, Jaju D, Kerr KF, Kluttig A, Krijthe BP, Kumar J, van der Laan SW, Lyytikäinen LP, Maihofer AX, Minassian A, van der Most PJ, Müller-Nurasyid M, Nivard M, Salvi E, Stewart JD, Thayer JF, Verweij N, Wong A, Zabaneh D, Zafarmand MH,…	Out
80	Coleman JRI	2017 Oct	Genome-wide association study of facial emotion recognition in children and association with polygenic risk for mental health disorders.	Lester KJ, Keers R, Munafò MR, Breen G, Eley TC.	Out
81	Beaney KE	2017 Aug	Assessment of the clinical utility of adding common single nucleotide polymorphism genetic scores to classical risk factor algorithms in coronary heart disease risk prediction in UK men.	Cooper JA, Drenos F, Humphries SE.	Out
82	Lupton MK	2017 Jul	No Genetic Overlap Between Circulating Iron Levels and Alzheimer's Disease.	Benyamin B, Proitsi P, Nyholt DR, Ferreira MA, Montgomery GW, Heath AC, Madden PA, Medland SE, Gordon SD; GERAD1 Consortium; Alzheimer’s Disease Neuroimaging Initiative, Lovestone S, Tsolaki M, Kloszewska I, Soininen H, Mecocci P, Vellas B, Powell JF, Bush AI, Wright MJ, Martin NG, Whitfield JB.	Out
83	Zhou H	2016 Jul	Genetic risk score based on the prevalence of vertebral fracture in Japanese women with osteoporosis.	Mori S, Ishizaki T, Takahashi A, Matsuda K, Koretsune Y, Minami S, Higashiyama M, Imai S, Yoshimori K, Doita M, Yamada A, Nagayama S, Kaneko K, Asai S, Shiono M, Kubo M, Ito H.	Out
84	Wolf EJ	2017 Oct	Contributions of polygenic risk for obesity to PTSD-related metabolic syndrome and cortical thickness.	Miller DR, Logue MW, Sumner J, Stoop TB, Leritz EC, Hayes JP, Stone A, Schichman SA, McGlinchey RE, Milberg WP, Miller MW.	Out
85	Wang N	2017 Sep	Evaluation of genetic variants in association with colorectal cancer risk and survival in Asians.	Lu Y, Khankari NK, Long J, Li HL, Gao J, Gao YT, Xiang YB, Shu XO, Zheng W.	Out
86	Karlsson IK	2017 May	Genetic susceptibility to cardiovascular disease and risk of dementia.	Ploner A, Song C, Gatz M, Pedersen NL, Hägg S.	Out
87	Fehlert E	2017 Jul	Genetic determination of body fat distribution and the attributive influence on metabolism.	Wagner R, Ketterer C, Böhm A, Machann J, Fritsche L, Machicao F, Schick F, Staiger H, Stefan N, Häring HU, Fritsche A, Heni M.	Out
88	Tsoi LC	2017 May	Large scale meta-analysis characterizes genetic architecture for common psoriasis associated variants.	Stuart PE, Tian C, Gudjonsson JE, Das S, Zawistowski M, Ellinghaus E, Barker JN, Chandran V, Dand N, Duffin KC, Enerbäck C, Esko T, Franke A, Gladman DD, Hoffmann P, Kingo K, Kõks S, Krueger GG, Lim HW, Metspalu A, Mrowietz U, Mucha S, Rahman P, Reis A, Tejasvi T, Trembath R, Voorhees JJ, Weidinger S, Weichenthal M, Wen X, Eriksson N, Kang HM, Hinds DA, Nair RP, Abecasis GR, Elder JT.	Out
89	Li JJ	2017 May	Polygenic Risk, Personality Dimensions, and Adolescent Alcohol Use Problems: A Longitudinal Study.	Savage JE, Kendler KS, Hickman M, Mahedy L, Macleod J, Kaprio J, Rose RJ, Dick DM.	Out
90	Miller DR	2017 Jul	Posttraumatic stress disorder symptom severity is associated with reduced default mode network connectivity in individuals with elevated genetic risk for psychopathology.	Logue MW, Wolf EJ, Maniates H, Robinson ME, Hayes JP, Stone A, Schichman S, McGlinchey RE, Milberg WP, Miller MW.	Out
91	Choe EK	2017 May	Search for genetic factor association with cancer-free prostate-specific antigen level elevation on the basis of a genome-wide association study in the Korean population.	Lee Y, Cho JY, Choi SH, Park B, Lee JE, Cho EY.	Out
92	Pehkonen J	2017 Sep	Genetic endowments, parental resources and adult health: Evidence from the Young Finns Study.	Viinikainen J, Böckerman P, Lehtimäki T, Pitkänen N, Raitakari O.	Out
93	Lecarpentier J	2017 Jul	Prediction of Breast and Prostate Cancer Risks in Male BRCA1 and BRCA2 Mutation Carriers Using Polygenic Risk Scores.	Silvestri V, Kuchenbaecker KB, Barrowdale D, Dennis J, McGuffog L, Soucy P, Leslie G, Rizzolo P, Navazio AS, Valentini V, Zelli V, Lee A, Amin Al Olama A, Tyrer JP, Southey M, John EM, Conner TA, Goldgar DE, Buys SS, Janavicius R, Steele L, Ding YC, Neuhausen SL, Hansen TVO, Osorio A, Weitzel JN, Toss A, Medici V, Cortesi L, Zanna I, Palli D, Radice P, Manoukian S, Peissel B, Azzollini J, Viel A,…	Out
94	Christiansen MK	2017 Aug	A genetic risk score predicts cardiovascular events in patients with stable coronary artery disease.	Nyegaard M, Larsen SB, Grove EL, Würtz M, Neergaard-Petersen S, Hvas AM, Jensen HK, Kristensen SD.	Out
95	Mishra R	2017 Apr	Relative contribution of type 1 and type 2 diabetes loci to the genetic etiology of adult-onset, non-insulin-requiring autoimmune diabetes.	Chesi A, Cousminer DL, Hawa MI, Bradfield JP, Hodge KM, Guy VC, Hakonarson H; Bone Mineral Density in Childhood Study, Mauricio D, Schloot NC, Yderstræde KB, Voight BF, Schwartz S, Boehm BO, Leslie RD, Grant SFA.	Out
96	Li J	2017 Apr	Genetic predictors of antipsychotic response to lurasidone identified in a genome wide association study and by schizophrenia risk genes.	Yoshikawa A, Brennan MD, Ramsey TL, Meltzer HY.	Out
97	Gibson J	2017 Apr	Assessing the presence of shared genetic architecture between Alzheimer's disease and major depressive disorder using genome-wide association data.	Kaffashian S, Ding J, Bis JC, Nyquist P, Mather K, Van Duijn C, Launer LJ, Ikram	Out
98	Traylor M	2017 Aug	Genetic and environmental risk factors for rheumatoid arthritis in a UK African ancestry population: the GENRA case-control study.	MA, Schmidt H, Longstreth WT, Fornage M, Seshadri S; neuro-CHARGE working group.	Out
99	Nolte IM	2017 Jun	Missing heritability: is the gap closing? An analysis of 32 complex traits in the Lifelines Cohort Study.	van der Most PJ, Alizadeh BZ, de Bakker PI, Boezen HM, Bruinenberg M, Franke L, van der Harst P, Navis G, Postma DS, Rots MG, Stolk RP, Swertz MA, Wolffenbuttel BH, Wijmenga C, Snieder H.	Out
100	Ritter ML	2017 Mar	Genome Wide Association Study (GWAS) between Attention Deficit Hyperactivity Disorder (ADHD) and Obsessive Compulsive Disorder (OCD).	Guo W, Samuels JF, Wang Y, Nestadt PS, Krasnow J, Greenberg BD, Fyer AJ, McCracken JT, Geller DA, Murphy DL, Knowles JA, Grados MA, Riddle MA, Rasmussen SA, McLaughlin NC, Nurmi EL, Askland KD, Cullen B, Piacentini J, Pauls DL, Bienvenu J, Stewart E, Goes FS, Maher B, Pulver AE, Mattheisen M, Qian J, Nestadt G, Shugart YY.	Out
101	Williams KM	2017 Apr	Phenotypic and genotypic correlation between myopia and intelligence.	Hysi PG, Yonova-Doing E, Mahroo OA, Snieder H, Hammond CJ.	Out
102	Oh JJ	2017 Jul	Exome-based genome-wide association study and risk assessment using genetic risk score to prostate cancer in the Korean population.	Lee SJ, Hwang JY, Kim D, Lee SE, Hong SK, Ho JN, Yoon S, Sung J, Kim WJ, Byun SS.	Out
103	Kuchenbaecker KB	2017 Jul	Evaluation of Polygenic Risk Scores for Breast and Ovarian Cancer Risk Prediction in BRCA1 and BRCA2 Mutation Carriers.	McGuffog L, Barrowdale D, Lee A, Soucy P, Dennis J, Domchek SM, Robson M, Spurdle AB, Ramus SJ, Mavaddat N, Terry MB, Neuhausen SL, Schmutzler RK, Simard J, Pharoah PDP, Offit K, Couch FJ, Chenevix-Trench G, Easton DF, Antoniou AC.	Out
104	Martin AR	2017 Apr	Human Demographic History Impacts Genetic Risk Prediction across Diverse Populations.	Gignoux CR, Walters RK, Wojcik GL, Neale BM, Gravel S, Daly MJ, Bustamante CD, Kenny EE.	Out
105	Webb BT	2017 Mar	Molecular Genetic Influences on Normative and Problematic Alcohol Use in a Population-Based Sample of College Students.	Edwards AC, Wolen AR, Salvatore JE, Aliev F, Riley BP, Sun C, Williamson VS, Kitchens JN, Pedersen K, Adkins A, Cooke ME, Savage JE, Neale Z, Cho SB, Dick DM, Kendler KS.	Out
106	Wang Z	2017 Jun	Genetic associations with lipoprotein subfraction measures differ by ethnicity in the multi-ethnic study of atherosclerosis (MESA).	Manichukal A, Goff DC Jr, Mora S, Ordovas JM, Pajewski NM, Post WS, Rotter JI, Sale MM, Santorico SA, Siscovick D, Tsai MY, Arnett DK, Rich S, Frazier-Wood AC.	In
107	Traylor M	2017 Mar	Genetics of stroke in a UK African ancestry case-control study: South London Ethnicity and Stroke Study.	Rutten-Jacobs L, Curtis C, Patel H, Breen G, Newhouse S, Lewis CM, Markus HS.	Out
108	Grassmann F	2017 Mar	Genetic pleiotropy between age-related macular degeneration and 16 complex diseases and traits.	Kiel C, Zimmermann ME, Gorski M, Grassmann V, Stark K; International AMD Genomics Consortium (IAMDGC), Heid IM, Weber BH.	Out
109	Domingue BW	2017 Oct	Genetic Heterogeneity in Depressive Symptoms Following the Death of a Spouse: Polygenic ScoreAnalysis of the U.S. Health and Retirement Study.	Liu H, Okbay A, Belsky DW.	Out
110	McLaughlin RL	2017 Mar	Genetic correlation between amyotrophic lateral sclerosis and schizophrenia.	Schijven D, van Rheenen W, van Eijk KR, O'Brien M, Kahn RS, Ophoff RA, Goris A, Bradley DG, Al-Chalabi A, van den Berg LH, Luykx JJ, Hardiman O, Veldink JH; Project MinE GWASConsortium; Schizophrenia Working Group of the Psychiatric Genomics Consortium.	Out
111	Pott J	2017 Apr	Genome-wide meta-analysis identifies novel loci of plaque burden in carotid artery.	Burkhardt R, Beutner F, Horn K, Teren A, Kirsten H, Holdt LM, Schuler G, Teupser D, Loeffler M, Thiery J, Scholz M.	Out
112	Andrews SJ	2017 Mar	Late Onset Alzheimer's Disease Risk Variants in Cognitive Decline: The PATH Through Life Study.	Das D, Anstey KJ, Easteal S.	Out
113	Lin X	2017 Mar	Developmental pathways to adiposity begin before birth and are influenced by genotype, prenatal environment and epigenome.	Lim IY, Wu Y, Teh AL, Chen L, Aris IM, Soh SE, Tint MT, MacIsaac JL, Morin AM, Yap F, Tan KH, Saw SM, Kobor MS, Meaney MJ, Godfrey KM, Chong YS, Holbrook JD, Lee YS, Gluckman PD, Karnani N; GUSTO study group.	Out
114	Qi Q	2017 May	Genetics of Type 2 Diabetes in U.S. Hispanic/Latino Individuals: Results From the Hispanic Community Health Study/Study of Latinos (HCHS/SOL).	Stilp AM, Sofer T, Moon JY, Hidalgo B, Szpiro AA, Wang T, Ng MCY, Guo X; MEta-analysis of type 2 DIabetes in African Americans (MEDIA) Consortium, Chen YI, Taylor KD, Aviles-Santa ML, Papanicolaou G, Pankow JS, Schneiderman N, Laurie CC, Rotter JI, Kaplan RC.	Out
115	Fontana A	2017 Mar	Serum resistin is causally related to mortality risk in patients with type 2 diabetes: preliminary evidences from genetic data.	Ortega Moreno L, Lamacchia O, De Bonis C, Salvemini L, De Cosmo S, Cignarelli M, Copetti M, Trischitta V, Menzaghi C.	Out
116	Monnereau C	2017 Apr	Influence of genetic variants associated with body mass index on eating behavior in childhood.	Jansen PW, Tiemeier H, Jaddoe VW, Felix JF.	Out
117	Strauss DG	2017 Apr	Common Genetic Variant Risk Score Is Associated With Drug-Induced QT Prolongation and Torsade de Pointes Risk: A Pilot Study.	Vicente J, Johannesen L, Blinova K, Mason JW, Weeke P, Behr ER, Roden DM, Woosley R, Kosova G, Rosenberg MA, Newton-Cheh C.	Out
118	Hsieh YC	2017 May	A polygenic risk score for breast cancer risk in a Taiwanese population.	Tu SH, Su CT, Cho EC, Wu CH, Hsieh MC, Lin SY, Liu YR, Hung CS, Chiou HY.	Out
119	Croarkin PE	2017 Feb	Genetic Risk Score Analysis in Early-Onset Bipolar Disorder.	Luby JL, Cercy K, Geske JR, Veldic M, Simonson M, Joshi PT, Wagner KD, Walkup JT, Nassan MM, Cuellar-Barboza AB, Casuto L, McElroy SL, Jensen PS, Frye MA, Biernacka JM.	Out
120	Emdin CA	2017 Feb	Genetic Association of Waist-to-Hip Ratio With Cardiometabolic Traits, Type 2 Diabetes, and Coronary Heart Disease.	Khera AV, Natarajan P, Klarin D, Zekavat SM, Hsiao AJ, Kathiresan S.	Out
121	Polimanti R	2017 Feb	Widespread signatures of positive selection in common risk alleles associated to autism spectrum disorder.	Gelernter J.	Out
122	Reus LM	2017 Feb	Association of polygenic risk for major psychiatric illness with subcortical volumes and white matter integrity in UK Biobank.	Shen X, Gibson J, Wigmore E, Ligthart L, Adams MJ, Davies G, Cox SR, Hagenaars SP, Bastin ME, Deary IJ, Whalley HC, McIntosh AM.	Out
123	Wimberley T	2017 Sep	Polygenic Risk Score for Schizophrenia and Treatment-Resistant Schizophrenia.	Gasse C, Meier SM, Agerbo E, MacCabe JH, Horsdal HT.	Out
124	Busch R	2017 Jul	Genetic Association and Risk Scores in a Chronic Obstructive Pulmonary Disease Meta-analysis of 16,707 Subjects.	Hobbs BD, Zhou J, Castaldi PJ, McGeachie MJ, Hardin ME, Hawrylkiewicz I, Sliwinski P, Yim JJ, Kim WJ, Kim DK, Agusti A, Make BJ, Crapo JD, Calverley PM, Donner CF, Lomas DA, Wouters EF, Vestbo J, Tal-Singer R, Bakke P, Gulsvik A, Litonjua AA, Sparrow D, Paré PD, Levy RD, Rennard SI, Beaty TH, Hokanson J, Silverman EK, Cho MH; National Emphysema Treatment Trial Genetics; Evaluation of COPD Longitu…	Out
125	Wain LV	2017 Mar	Genome-wide association analyses for lung function and chronic obstructive pulmonary disease identify new loci and potential druggable targets.	Shrine N, Artigas MS, Erzurumluoglu AM, Noyvert B, Bossini-Castillo L, Obeidat M, Henry AP, Portelli MA, Hall RJ, Billington CK, Rimington TL, Fenech AG, John C, Blake T, Jackson VE, Allen RJ, Prins BP; Understanding Society Scientific Group, Campbell A, Porteous DJ, Jarvelin MR, Wielscher M, James AL, Hui J, Wareham NJ, Zhao JH, Wilson JF, Joshi PK, Stubbe B, Rawal R, Schulz H, Imboden M, Probst…	Out
126	Wang Y	2017 Apr	The influence of genetic susceptibility and calcium plus vitamin D supplementation on fracture risk.	Wactawski-Wende J, Sucheston-Campbell LE, Preus L, Hovey KM, Nie J, Jackson RD, Handelman SK, Nassir R, Crandall CJ, Ochs-Balcom HM.	Out
127	Warren HR	2017 Mar	Genome-wide association analysis identifies novel blood pressure loci and offers biological insights into cardiovascular risk.	Evangelou E, Cabrera CP, Gao H, Ren M, Mifsud B, Ntalla I, Surendran P, Liu C, Cook JP, Kraja AT, Drenos F, Loh M, Verweij N, Marten J, Karaman I, Lepe MP, O'Reilly PF, Knight J, Snieder H, Kato N, He J, Tai ES, Said MA, Porteous D, Alver M, Poulter N, Farrall M, Gansevoort RT, Padmanabhan S, Mägi R, Stanton A, Connell J, Bakker SJ, Metspalu A, Shields DC, Thom S, Brown M, Sever P, Esko T, Haywar…	Out
128	Liu L	2017 Apr	Genetic Variants Associated With Susceptibility to Atrial Fibrillation in a Japanese Population.	Ebana Y, Nitta JI, Takahashi Y, Miyazaki S, Tanaka T, Komura M, Isobe M, Furukawa T.	Out
129	Saxena R	2017 May	A Multinational Arab Genome-Wide Association Study Identifies New Genetic Associations for Rheumatoid Arthritis.	Plenge RM, Bjonnes AC, Dashti HS, Okada Y, Gad El Haq W, Hammoudeh M, Al Emadi S, Masri BK, Halabi H, Badsha H, Uthman IW, Margolin L, Gupta N, Mahfoud ZR, Kapiri M, Dargham SR, Aranki G, Kazkaz LA, Arayssi T.	Out
130	Ikeda M	2017 Jan	A genome-wide association study identifies two novel susceptibility loci and trans population polygenicity associated with bipolar disorder.	Takahashi A, Kamatani Y, Okahisa Y, Kunugi H, Mori N, Sasaki T, Ohmori T, Okamoto Y, Kawasaki H, Shimodera S, Kato T, Yoneda H, Yoshimura R, Iyo M, Matsuda K, Akiyama M, Ashikawa K, Kashiwase K, Tokunaga K, Kondo K, Saito T, Shimasaki A, Kawase K, Kitajima T, Matsuo K, Itokawa M, Someya T, Inada T, Hashimoto R, Inoue T, Akiyama K, Tanii H, Arai H, Kanba S, Ozaki N, Kusumi I, Yoshikawa T, Kubo M, …	Out
131	Nagrani R	2017 Jan	Association of Genome-Wide Association Study (GWAS) Identified SNPs and Risk of Breast Cancer in an Indian Population.	Mhatre S, Rajaraman P, Chatterjee N, Akbari MR, Boffetta P, Brennan P, Badwe R, Gupta S, Dikshit R.	Out
132	Wu S	2017 Jan	Association between NF-κB Pathway Gene Variants and sICAM1 Levels in Taiwanese.	Teng MS, Er LK, Hsiao WY, Hsu LA, Yeh CH, Lin JF, Lin YY, Su CW, Ko YL.	Out
133	Wirtwein M	2017 Jan	Elevated ambulatory systolic-diastolic pressure regression index is genetically determined in hypertensive patients with coronary heart disease.	Melander O, Sjőgren M, Hoffmann M, Narkiewicz K, Gruchala M, Sobiczewski W.	Out
134	Verweij KJ	2017 Feb	Short communication: Genetic association between schizophrenia and cannabis use.	Abdellaoui A, Nivard MG, Sainz Cort A, Ligthart L, Draisma HH, Minică CC; International Cannabis Consortium.	Out
135	Hayes JP	2017 Jan	Mild traumatic brain injury is associated with reduced cortical thickness in those at risk for Alzheimer's disease.	Logue MW, Sadeh N, Spielberg JM, Verfaellie M, Hayes SM, Reagan A, Salat DH, Wolf EJ, McGlinchey RE, Milberg WP, Stone A, Schichman SA, Miller MW.	Out
136	Erk S	2017 Jan	Functional neuroimaging effects of recently discovered genetic risk loci for schizophrenia and polygenic risk profile in five RDoC subdomains.	Mohnke S, Ripke S, Lett TA, Veer IM, Wackerhagen C, Grimm O, Romanczuk-Seiferth N, Degenhardt F, Tost H, Mattheisen M, Mühleisen TW, Charlet K, Skarabis N, Kiefer F, Cichon S, Witt SH, Nöthen MM, Rietschel M, Heinz A, Meyer-Lindenberg A, Walter H.	Out
137	Su F	2016 Dec	Integration of Multilocus Genetic Risk into the Default Mode Network Longitudinal Trajectory during the Alzheimer's Disease Process.	Shu H, Ye Q, Xie C, Yuan B, Zhang Z, Bai F.	Out
138	Hachiya T	2016 Dec	Genetic Predisposition to Ischemic Stroke: A Polygenic Risk Score.	Kamatani Y, Takahashi A, Hata J, Furukawa R, Shiwa Y, Yamaji T, Hara M, Tanno K, Ohmomo H, Ono K, Takashima N, Matsuda K, Wakai K, Sawada N, Iwasaki M, Yamagishi K, Ago T, Ninomiya T, Fukushima A, Hozawa A, Minegishi N, Satoh M, Endo R, Sasaki M, Sakata K, Kobayashi S, Ogasawara K, Nakamura M, Hitomi J, Kita Y, Tanaka K, Iso H, Kitazono T, Kubo M, Tanaka H, Tsugane S, Kiyohara Y, Yamamoto M, Sobu…	Out
139	Viana J	2017 Jan	Schizophrenia-associated methylomic variation: molecular signatures of disease and polygenic risk burden across multiple brain regions.	Hannon E, Dempster E, Pidsley R, Macdonald R, Knox O, Spiers H, Troakes C, Al-Saraj S, Turecki G, Schalkwyk LC, Mill J.	Out
140	Li A	2016 Dec	Parental and child genetic contributions to obesity traits in early life based on 83 loci validated in adults: the FAMILY study.	Robiou-du-Pont S, Anand SS, Morrison KM, McDonald SD, Atkinson SA, Teo KK, Meyre D.	Out
141	Wahl S	2017 Jan	Epigenome-wide association study of body mass index, and the adverse outcomes of adiposity.	Drong A, Lehne B, Loh M, Scott WR, Kunze S, Tsai PC, Ried JS, Zhang W, Yang Y, Tan S, Fiorito G, Franke L, Guarrera S, Kasela S, Kriebel J, Richmond RC, Adamo M, Afzal U, Ala-Korpela M, Albetti B, Ammerpohl O, Apperley JF, Beekman M, Bertazzi PA, Black SL, Blancher C, Bonder MJ, Brosch M, Carstensen-Kirberg M, de Craen AJ, de Lusignan S, Dehghan A, Elkalaawy M, Fischer K, Franco OH, Gaunt TR, Ham…	Out
142	Liu M	2016 Dec	Psychophysiological endophenotypes to characterize mechanisms of known schizophrenia genetic loci.	Malone SM, Vaidyanathan U, Keller MC, Abecasis G, McGue M, Iacono WG, Vrieze SI.	Out
143	Li JJ	2017 Jan	The Impact of Peer Substance Use and Polygenic Risk on Trajectories of Heavy Episodic Drinking Across Adolescence and Emerging Adulthood.	Cho SB, Salvatore JE, Edenberg HJ, Agrawal A, Chorlian DB, Porjesz B, Hesselbrock V; COGA Investigators., Dick DM.	Out
144	Neilson E	2016 Dec	Effects of environmental risks and polygenic loading for schizophrenia on cortical thickness.	Bois C, Gibson J, Duff B, Watson A, Roberts N, Brandon NJ, Dunlop J, Hall J, McIntosh AM, Whalley HC, Lawrie SM.	Out
145	Ciuculete DM	2017 Mar	A genetic risk score is significantly associated with statin therapy response in the elderly population.	Bandstein M, Benedict C, Waeber G, Vollenweider P, Lind L, Schiöth HB, Mwinyi J.	Out
146	Kalsi G	2016 Dec	Genome-Wide Association of Heroin Dependence in Han Chinese.	Euesden J, Coleman JR, Ducci F, Aliev F, Newhouse SJ, Liu X, Ma X, Wang Y, Collier DA, Asherson P, Li T, Breen G.	Out
147	Riglin L	2017 Jan	Schizophrenia risk alleles and neurodevelopmental outcomes in childhood: a population-based cohort study.	Collishaw S, Richards A, Thapar AK, Maughan B, O'Donovan MC, Thapar A.	Out
148	Wen W	2016 Dec	Prediction of breast cancer risk based on common genetic variants in women of East Asian ancestry.	Shu XO, Guo X, Cai Q, Long J, Bolla MK, Michailidou K, Dennis J, Wang Q, Gao YT, Zheng Y, Dunning AM, García-Closas M, Brennan P, Chen ST, Choi JY, Hartman M, Ito H, Lophatananon A, Matsuo K, Miao H, Muir K, Sangrajrang S, Shen CY, Teo SH, Tseng CC, Wu AH, Yip CH, Simard J, Pharoah PD, Hall P, Kang D, Xiang Y, Easton DF, Zheng W.	Out
149	Ombrello MJ	2016 Dec	Genetic architecture distinguishes systemic juvenile idiopathic arthritis from other forms of juvenile idiopathic arthritis: clinical and therapeutic implications.	Arthur VL, Remmers EF, Hinks A, Tachmazidou I, Grom AA, Foell D, Martini A, Gattorno M, Özen S, Prahalad S, Zeft AS, Bohnsack JF, Ilowite NT, Mellins ED, Russo R, Len C, Hilario MO, Oliveira S, Yeung RS, Rosenberg AM, Wedderburn LR, Anton J, Haas JP, Rosen-Wolff A, Minden K, Tenbrock K, Demirkaya E, Cobb J, Baskin E, Signa S, Shuldiner E, Duerr RH, Achkar JP, Kamboh MI, Kaufman KM, Kottyan LC, Pi…	Out
150	Yu H	2016 Dec	Common variants on 2p16.1, 6p22.1 and 10q24.32 are associated with schizophrenia in Han Chinese population.	Yan H, Li J, Li Z, Zhang X, Ma Y, Mei L, Liu C, Cai L, Wang Q, Zhang F, Iwata N, Ikeda M, Wang L, Lu T; Chinese Schizophrenia Collaboration Group., Li M, Xu H, Wu X, Liu B, Yang J, Li K, Lv L, Ma X, Wang C, Li L, Yang F, Jiang T, Shi Y, Li T, Zhang D, Yue W.	Out
151	Sengupta SM	2016 Dec	Polygenic Risk Score associated with specific symptom dimensions in first-episode psychosis.	MacDonald K, Fathalli F, Yim A, Lepage M, Iyer S, Malla A, Joober R.	Out
152	Taylor M	2016 Nov	Exploration of a Polygenic Risk Score for Alcohol Consumption: A Longitudinal Analysis from the ALSPAC Cohort.	Simpkin AJ, Haycock PC, Dudbridge F, Zuccolo L.	Out
153	Keaton JM	2016 Dec	GENOME-WIDE INTERACTION WITH SELECTED TYPE 2 DIABETES LOCI REVEALS NOVEL LOCI FOR TYPE 2 DIABETES IN AFRICAN AMERICANS.	Hellwege JN, Ng MC, Palmer ND, Pankow JS, Fornage M, Wilson JG, Correa A, Rasmussen-Torvik LJ, Rotter JI, Chen YI, Taylor KD, Rich SS, Wagenknecht LE, Freedman BI, Bowden DW.	Out
154	Harris SE	2016 Nov	Molecular genetic contributions to self-rated health.	Hagenaars SP, Davies G, David Hill W, Liewald DC, Ritchie SJ, Marioni RE; METASTROKE Consortium, International Consortium for Blood Pressure Genome-Wide Association Studies, CHARGE Consortium Aging and Longevity Group, CHARGE Consortium Cognitive Group., Sudlow CL, Wardlaw JM, McIntosh AM, Gale CR, Deary IJ.	Out
155	Shi M	2017 Jan	Previous GWAS hits in relation to young-onset breast cancer.	O'Brien KM, Sandler DP, Taylor JA, Zaykin DV, Weinberg CR.	Out
156	Schnurr TM	2016 Nov	Genetic Correlation between Body Fat Percentage and Cardiorespiratory Fitness Suggests Common Genetic Etiology.	Gjesing AP, Sandholt CH, Jonsson A, Mahendran Y, Have CT, Ekstrøm CT, Bjerregaard AL, Brage S, Witte DR, Jørgensen ME, Aadahl M, Thuesen BH, Linneberg A, Eiberg H, Pedersen O, Grarup N, Kilpeläinen TO, Hansen T.	Out
157	Hoffmann TJ	2017 Jan	Genome-wide association analyses using electronic health records identify new loci influencing blood pressure variation.	Ehret GB, Nandakumar P, Ranatunga D, Schaefer C, Kwok PY, Iribarren C, Chakravarti A, Risch N.	In
158	Cheng L	2016 Nov	Is there a dose-dependent effect of genetic susceptibility loci for gastric cancer on prognosis of the patients?	Qiu LX, Jia M, Zhou F, Wang MY, Zhang RX, Yang Y, Wang X, Wang J, Jin L, Wei QY.	Out
159	Kinoshita M	2016 Dec	Cumulative effect of the plasma total homocysteine-related genetic variants on schizophrenia risk.	Numata S, Tajima A, Nishi A, Muraki S, Tsuchiya A, Umehara H, Watanabe SY, Imoto I, Ohmori T.	Out
160	Darrow SM	2016 Nov	Identification of Two Heritable Cross-Disorder Endophenotypes for Tourette Syndrome.	Hirschtritt ME, Davis LK, Illmann C, Osiecki L, Grados M, Sandor P, Dion Y, King R, Pauls D, Budman CL, Cath DC, Greenberg E, Lyon GJ, Yu D, McGrath LM, McMahon WM, Lee PC, Delucchi KL, Scharf JM, Mathews CA; Tourette Syndrome Association International Consortium for Genetics..	Out
161	Morandi A	2016 Nov	Associations Between Type 2 Diabetes-Related Genetic Scores and Metabolic Traits, in Obese and Normal-Weight Youths.	Bonnefond A, Lobbens S, Yengo L, Miraglia Del Giudice E, Grandone A, Lévy-Marchal C, Weill J, Maffeis C, Froguel P.	Out
162	Workalemahu T	2016 Nov	Genetic Variations Related to Maternal Whole Blood Mitochondrial DNA Copy Number: A Genome-Wide and Candidate Gene Study.	Enquobahrie DA, Tadesse MG, Hevner K, Gelaye B, Sanchez S, Williams MA.	Out
163	Riglin L	2016 Dec	Association of Genetic Risk Variants With Attention-Deficit/Hyperactivity Disorder Trajectories in the General Population.	Collishaw S, Thapar AK, Dalsgaard S, Langley K, Smith GD, Stergiakouli E, Maughan B, O'Donovan MC, Thapar A.	Out
164	Chen YC	2016 Nov	Performance Metrics for Selecting Single Nucleotide Polymorphisms in Late-onset Alzheimer's Disease.	Hsiao CJ, Jung CC, Hu HH, Chen JH, Lee WC, Chiou JM, Chen TF, Sun Y, Wen LL, Yip PK, Chu YM, Chen CJ, Yang HI.	Out
165	Dobson R	2016 Nov	A Risk Score for Predicting Multiple Sclerosis.	Ramagopalan S, Topping J, Smith P, Solanky B, Schmierer K, Chard D, Giovannoni G.	Out
166	Laiterä T	2016 Dec	Effects of Alzheimer's Disease-Associated Risk Loci on Amyloid-β Accumulation in the Brain of Idiopathic Normal Pressure Hydrocephalus Patients.	Paananen J, Helisalmi S, Sarajärvi T, Huovinen J, Laitinen M, Rauramaa T, Alafuzoff I, Remes AM, Soininen H, Haapasalo A, Jääskeläinen JE, Leinonen V, Hiltunen M.	Out
167	Whalley HC	2016 Nov	Dissection of major depressive disorder using polygenic risk scores for schizophrenia in two independent cohorts.	Adams MJ, Hall LS, Clarke TK, Fernandez-Pujals AM, Gibson J, Wigmore E, Hafferty J, Hagenaars SP, Davies G, Campbell A, Hayward C, Lawrie SM, Porteous DJ, Deary IJ, McIntosh AM.	Out
168	Chang X	2017 Jan	Utility of genetic and non-genetic risk factors in predicting coronary heart disease in Singaporean Chinese	Salim A, Dorajoo R, Han Y, Khor CC, van Dam RM, Yuan JM, Koh WP, Liu J, Goh DY, Wang X, Teo YY, Friedlander Y, Heng CK.	Out
169	Saigi-Morgui N	2016 Oct	Weighted Genetic Risk Scores and Prediction of Weight Gain in Solid Organ Transplant Populations.	Quteineh L, Bochud PY, Crettol S, Kutalik Z, Wojtowicz A, Bibert S, Beckmann S, Mueller NJ, Binet I, van Delden C, Steiger J, Mohacsi P, Stirnimann G, Soccal PM, Pascual M, Eap CB; Swiss Transplant Cohort Study..	Out
170	Bressler J	2017 Apr	Genetic variants associated with risk of Alzheimer's disease contribute to cognitive change in midlife: The Atherosclerosis Risk in Communities Study.	Mosley TH, Penman A, Gottesman RF, Windham BG, Knopman DS, Wruck LM, Boerwinkle E.	Out
171	Zhao F	2016 Nov	The Uyghur population and genetic susceptibility to type 2 diabetes: potential role for variants in CAPN10, APM1 and FUT6 genes.	Mamatyusupu D, Wang Y, Fang H, Wang H, Gao Q, Dong H, Ge S, Yu X, Zhang J, Wu L, Song M, Wang W.	Out
172	Cronjé HT	2016 Oct	Candidate gene analysis of the fibrinogen phenotype reveals the importance of polygenic co-regulation.	Nienaber-Rousseau C, Zandberg L, Chikowore T, de Lange Z, van Zyl T, Pieters M.	Out
173	Vassos E	2016 Aug	An Examination of Polygenic Score Risk Prediction in Individuals With First-Episode Psychosis.	Di Forti M, Coleman J, Iyegbe C, Prata D, Euesden J, O'Reilly P, Curtis C, Kolliakou A, Patel H, Newhouse S, Traylor M, Ajnakina O, Mondelli V, Marques TR, Gardner-Sood P, Aitchison KJ, Powell J, Atakan Z, Greenwood KE, Smith S, Ismail K, Pariante C, Gaughran F, Dazzan P, Markus HS, David AS, Lewis CM, Murray RM, Breen G.	In
174	Yin X	2016 Oct	Common susceptibility variants are shared between schizophrenia and psoriasis in the Han Chinese population.	Wineinger NE, Wang K, Yue W, Norgren N, Wang L, Yao W, Jiang X, Wu B, Cui Y, Shen C, Cheng H, Zhou F, Chen G, Zuo X, Zheng X, Fan X, Wang H, Wang L, Lee J, Lam M, Tai ES, Zhang Z, Huang Q, Sun L, Xu J, Yang S, Wilhelmsen KC, Liu J, Schork NJ, Zhang X.	Out
175	Wang Q	2017 Jan	Genetic factor common to schizophrenia and HIV infection is associated with risky sexual behavior: antagonistic vs. synergistic pleiotropic SNPs enriched for distinctly different biological functions.	Polimanti R, Kranzler HR, Farrer LA, Zhao H, Gelernter J.	Out
176	Rhead B	2016 Oct	Rheumatoid arthritis naïve T cells share hypermethylation sites with synoviocytes.	Holingue C, Cole M, Shao X, Quach HL, Quach D, Shah K, Sinclair E, Graf J, Link T, Harrison R, Rahmani E, Halperin E, Wang W, Firestein GS, Barcellos LF, Criswell LA.	Out
177	Wirtwein M	2016 Sep	OS 30-05 GENETIC RISK SCORE DETERMINES DIPPING PROFILE IN PATIENTS WITH CORONARY HEART DISEASE.	Melander O, Sjogren M, Hoffmann M, Gruchala M, Sobiczewski W.	Out
178	Stergiakouli E	2016 Sep	Association between polygenic risk scores for attention-deficit hyperactivity disorder and educational and cognitive outcomes in the general population.	Martin J, Hamshere ML, Heron J, St Pourcain B, Timpson NJ, Thapar A, Davey Smith G.	Out
179	Darst BF	2016 Nov	Pathway-Specific Polygenic Risk Scores as Predictors of Amyloid-β Deposition and Cognitive Function in a Sample at Increased Risk for Alzheimer's Disease.	Koscik RL, Racine AM, Oh JM, Krause RA, Carlsson CM, Zetterberg H, Blennow K, Christian BT, Bendlin BB, Okonkwo OC, Hogan KJ, Hermann BP, Sager MA, Asthana S, Johnson SC, Engelman CD.	Out
180	Joseph PG	2016 Dec	Impact of a Genetic Risk Score on Myocardial Infarction Risk Across Different Ethnic Populations.	Pare G, Asma S, Engert JC, Yusuf S, Anand SS; INTERHEART Investigators.	In
181	Srivastava A	2017 Mar	A multianalytical approach to evaluate the association of 55 SNPs in 28 genes with obesity risk in North Indian adults.	Mittal B, Prakash J, Srivastava P, Srivastava N, Srivastava N.	Out
182	Chen J	2016 Sep	Independent component analysis of SNPs reflects polygenic risk scores for schizophrenia.	Calhoun VD, Pearlson GD, Perrone-Bizzozero NI, Turner JA, Ehrlich S, Ho BC, Liu J.	Out
183	Li X	2016 Dec	No association between telomere length-related loci and number of cutaneous nevi.	Liang G, Du M, De Vivo I, Nan H.	Out
184	Ehret GB	2016 Oct	The genetics of blood pressure regulation and its target organs from association studies in 342,415 individuals.	Ferreira T, Chasman DI, Jackson AU, Schmidt EM, Johnson T, Thorleifsson G, Luan J, Donnelly LA, Kanoni S, Petersen AK, Pihur V, Strawbridge RJ, Shungin D, Hughes MF, Meirelles O, Kaakinen M, Bouatia-Naji N, Kristiansson K, Shah S, Kleber ME, Guo X, Lyytikäinen LP, Fava C, Eriksson N, Nolte IM, Magnusson PK, Salfati EL, Rallidis LS, Theusch E, Smith AJP, Folkersen L, Witkowska K, Pers TH, Joehanes…	Out
185	Liu C	2016 Oct	Meta-analysis identifies common and rare variants influencing blood pressure and overlapping with metabolic trait loci.	Kraja AT, Smith JA, Brody JA, Franceschini N, Bis JC, Rice K, Morrison AC, Lu Y, Weiss S, Guo X, Palmas W, Martin LW, Chen YD, Surendran P, Drenos F, Cook JP, Auer PL, Chu AY, Giri A, Zhao W, Jakobsdottir J, Lin LA, Stafford JM, Amin N, Mei H, Yao J, Voorman A; CHD Exome+ Consortium; ExomeBP Consortium; GoT2DGenes Consortium; T2D-GENES Consortium, Larson MG, Grove ML, Smith AV, Hwang SJ, Chen H, …	Out
186	van der Plaat DA	2016 Sep	Genome-wide association study on the FEV1/FVC ratio in never-smokers identifies HHIP and FAM13A.	de Jong K, Lahousse L, Faiz A, Vonk JM, van Diemen CC, Nedeljkovic I, Amin N, Brusselle GG, Hofman A, Brandsma CA, Bossé Y, Sin DD, Nickle DC, van Duijn CM, Postma DS, Boezen HM.	Out
187	Tideman JW	2016 Dec	When do myopia genes have their effect? Comparison of genetic risks between children and adults.	Fan Q, Polling JR, Guo X, Yazar S, Khawaja A, Höhn R, Lu Y, Jaddoe VW, Yamashiro K, Yoshikawa M, Gerhold-Ay A, Nickels S, Zeller T, He M, Boutin T, Bencic G, Vitart V, Mackey DA, Foster PJ, MacGregor S, Williams C, Saw SM, Guggenheim JA, Klaver CC; CREAM Consortium..	Out
188	Shin JG	2016 Sep	Identification of novel OCT4 genetic variant associated with the risk of chronic hepatitis B in a Korean population.	Cheong HS, Lee K, Ju BG, Lee JH, Yu SJ, Yoon JH, Cheong JY, Cho SW, Park NH, Namgoong S, Kim LH, Kim YJ, Shin HD.	Out
189	Rao P	2016 Aug	Validation of Type 2 Diabetes Risk Variants Identified by Genome-Wide Association Studies in Northern Han Chinese.	Zhou Y, Ge SQ, Wang AX, Yu XW, Alzain MA, Veronica AK, Qiu J, Song MS, Zhang J, Wang H, Fang HH, Gao Q, Wang YX, Wang W.	Out
190	Luu HN	2016 Oct	Association between genetic risk score for telomere length and risk of breast cancer.	Long J, Wen W, Zheng Y, Cai Q, Gao YT, Zheng W, Shu XO.	Out
191	Liu S	2016 Nov	Multi-variant study of obesity risk genes in African Americans: The Jackson Heart Study.	Wilson JG, Jiang F, Griswold M, Correa A, Mei H.	Out
192	Hannon E	2016 Aug	An integrated genetic-epigenetic analysis of schizophrenia: evidence for co-localization of genetic associations and differential DNA methylation.	Dempster E, Viana J, Burrage J, Smith AR, Macdonald R, St Clair D, Mustard C, Breen G, Therman S, Kaprio J, Toulopoulou T, Hulshoff Pol HE, Bohlken MM, Kahn RS, Nenadic I, Hultman CM, Murray RM, Collier DA, Bass N, Gurling H, McQuillin A, Schalkwyk L, Mill J.	Out
193	Hamad R	2016 Sep	Racial and Socioeconomic Variation in Genetic Markers of Telomere Length: A Cross-Sectional Study of U.S. Older Adults.	Tuljapurkar S, Rehkopf DH.	Out
194	Shieh Y	2016 Oct	Breast cancer risk prediction using a clinical risk model and polygenic risk score.	Hu D, Ma L, Huntsman S, Gard CC, Leung JW, Tice JA, Vachon CM, Cummings SR, Kerlikowske K, Ziv E.	Out
195	Tikkanen E	2016 Nov	Genetic support for the causal role of insulin in coronary heart disease.	Pirinen M, Sarin AP, Havulinna AS, Männistö S, Saltevo J, Lokki ML, Sinisalo J, Lundqvist A, Jula A, Salomaa V, Ripatti S.	Out
196	Pan G	2016 Nov	Role of genetic susceptibility variants in predicting clinical course in multiple sclerosis: a cohort study.	Simpson S Jr, van der Mei I, Charlesworth JC, Lucas R, Ponsonby AL, Zhou Y, Wu F, Taylor BV.	Out
197	Xu Y	2016 Sep	Genetic variants of genes in the Notch signaling pathway predict overall survival of non-small cell lung cancer patients in the PLCO study.	Wang Y, Liu H, Kang X, Li W, Wei Q.	Out
198	George MF	2016 Aug	Multiple sclerosis risk loci and disease severity in 7,125 individuals from 10 studies.	Briggs FB, Shao X, Gianfrancesco MA, Kockum I, Harbo HF, Celius EG, Bos SD, Hedström A, Shen L, Bernstein A, Alfredsson L, Hillert J, Olsson T, Patsopoulos NA, De Jager PL, Oturai AB, Søndergaard HB, Sellebjerg F, Sorensen PS, Gomez R, Caillier SJ, Cree BA, Oksenberg JR, Hauser SL, D'Alfonso S, Leone MA, Martinelli Boneschi F, Sorosina M, van der Mei I, Taylor BV, Zhou Y, Schaefer C, Barcellos LF.	Out
199	Monnereau C	2016 Aug	Associations of genetic risk scores based on adult adiposity pathways with childhood growth and adiposity measures.	Vogelezang S, Kruithof CJ, Jaddoe VW, Felix JF.	Out
200	Otto JM	2016 Oct	Polygenic risk scores for cigarettes smoked per day do not generalize to a Native American population.	Gizer IR, Bizon C, Wilhelmsen KC, Ehlers CL.	Out
201	McIntosh AM	2016 Aug	Genetic and Environmental Risk for Chronic Pain and the Contribution of Risk Variants for Major Depressive Disorder: A Family-Based Mixed-Model Analysis.	Hall LS, Zeng Y, Adams MJ, Gibson J, Wigmore E, Hagenaars SP, Davies G, Fernandez-Pujals AM, Campbell AI, Clarke TK, Hayward C, Haley CS, Porteous DJ, Deary IJ, Smith DJ, Nicholl BI, Hinds DA, Jones AV, Scollen S, Meng W, Smith BH, Hocking LJ.	Out
202	Shah HS	2016 Nov	Genetic Predictors of Cardiovascular Mortality During Intensive Glycemic Control in Type 2 Diabetes: Findings From the ACCORD Clinical Trial.	Gao H, Morieri ML, Skupien J, Marvel S, Paré G, Mannino GC, Buranasupkajorn P, Mendonca C, Hastings T, Marcovina SM, Sigal RJ, Gerstein HC, Wagner MJ, Motsinger-Reif AA, Buse JB, Kraft P, Mychaleckyj JC, Doria A.	Out
203	Power RA	2017 Feb	Genome-wide Association for Major Depression Through Age at Onset Stratification: Major Depressive Disorder Working Group of the Psychiatric Genomics Consortium.	Tansey KE, Buttenschøn HN, Cohen-Woods S, Bigdeli T, Hall LS, Kutalik Z, Lee SH, Ripke S, Steinberg S, Teumer A, Viktorin A, Wray NR, Arolt V, Baune BT, Boomsma DI, Børglum AD, Byrne EM, Castelao E, Craddock N, Craig IW, Dannlowski U, Deary IJ, Degenhardt F, Forstner AJ, Gordon SD, Grabe HJ, Grove J, Hamilton SP, Hayward C, Heath AC, Hocking LJ, Homuth G, Hottenga JJ, Kloiber S, Krogh J, Landén M…	Out
204	Läll K	2016 Aug	Personalized risk prediction for type 2 diabetes: the potential of genetic risk scores.	Mägi R, Morris A, Metspalu A, Fischer K.	Out
205	Harrisberger F	2016 Aug	Impact of polygenic schizophrenia-related risk and hippocampal volumes on the onset of psychosis.	Smieskova R, Vogler C, Egli T, Schmidt A, Lenz C, Simon AE, Riecher-Rössler A, Papassotiropoulos A, Borgwardt S.	Out
206	Zhao Y	2016 Jul	Development of risk prediction models for glioma based on genome-wide association study findings and comprehensive evaluation of predictive performances.	Chen G, Yu H, Hu L, Bian Y, Yun D, Chen J, Mao Y, Chen H, Lu D.	Out
207	Clarke TK	2016 Aug	Investigating shared aetiology between type 2 diabetes and major depressive disorder in a population based cohort.	Obsteter J, Hall LS, Hayward C, Thomson PA, Smith BH, Padmanabhan S, Hocking LJ, Deary IJ, Porteous DJ, McIntosh AM.	Out
208	Zhu B	2016 Sep	An investigation of the association of genetic susceptibility risk with somatic mutation burden in breast cancer.	Mukherjee A, Machiela MJ, Song L, Hua X, Shi J, Garcia-Closas M, Chanock SJ, Chatterjee N.	Out
209	Kao CF	2016 Dec	Identification of Susceptible Loci and Enriched Pathways for Bipolar II Disorder Using Genome-Wide Association Studies.	Chen HW, Chen HC, Yang JH, Huang MC, Chiu YH, Lin SK, Lee YC, Liu CM, Chuang LC, Chen CH, Wu JY, Lu RB, Kuo PH.	Out
210	Keaton JM	2016 Jul	Genome-Wide Interaction with Insulin Secretion Loci Reveals Novel Loci for Type 2 Diabetes in African Americans.	Hellwege JN, Ng MC, Palmer ND, Pankow JS, Fornage M, Wilson JG, Correa A, Rasmussen-Torvik LJ, Rotter JI, Chen YD, Taylor KD, Rich SS, Wagenknecht LE, Freedman BI, Bowden DW.	Out
211	Polimanti R	2016 Aug	Cross-Phenotype Polygenic Risk Score Analysis of Persistent Post-Concussive Symptoms in U.S. Army Soldiers with Deployment-Acquired Traumatic Brain Injury.	Chen CY, Ursano RJ, Heeringa SG, Jain S, Kessler RC, Nock MK, Smoller JW, Sun X, Gelernter J, Stein MB.	Out
212	Go MJ	2016 Dec	Genetic-risk assessment of GWAS-derived susceptibility loci for type 2 diabetes in a 10 year follow-up of a population-based cohort study.	Lee Y, Park S, Kwak SH, Kim BJ, Lee J.	Out
213	Selzam S	2017 Feb	Predicting educational achievement from DNA.	Krapohl E, von Stumm S, O'Reilly PF, Rimfeld K, Kovas Y, Dale PS, Lee JJ, Plomin R.	Out
214	Zeng Y	2017 Feb	A Combined Pathway and Regional Heritability Analysis Indicates NETRIN1 Pathway Is Associated With Major Depressive Disorder.	Navarro P, Fernandez-Pujals AM, Hall LS, Clarke TK, Thomson PA, Smith BH, Hocking LJ, Padmanabhan S, Hayward C, MacIntyre DJ, Wray NR; Major Depressive Disorder Working Group of the Psychiatric Genomics Consortium., Deary IJ, Porteous DJ, Haley CS, McIntosh AM.	Out
215	Junier T	2016 May	Contribution of Genetic Background and Clinical Risk Factors to Low-Trauma Fractures in Human Immunodeficiency Virus (HIV)-Positive Persons: The Swiss HIV Cohort Study.	Rotger M, Biver E, Ledergerber B, Barceló C, Bartha I, Kovari H, Schmid P, Fux C, Bernasconi E, Brun Del Re C, Weber R, Fellay J, Tarr PE.	Out
216	van 't Hof FN	2016 Jul	Shared Genetic Risk Factors of Intracranial, Abdominal, and Thoracic Aneurysms.	Ruigrok YM, Lee CH, Ripke S, Anderson G, de Andrade M, Baas AF, Blankensteijn JD, Böttinger EP, Bown MJ, Broderick J, Bijlenga P, Carrell DS, Crawford DC, Crosslin DR, Ebeling C, Eriksson JG, Fornage M, Foroud T, von Und Zu Fraunberg M, Friedrich CM, Gaál EI, Gottesman O, Guo DC, Harrison SC, Hernesniemi J, Hofman A, Inoue I, Jääskeläinen JE, Jones GT, Kiemeney LA, Kivisaari R, Ko N, Koskinen S, …	Out
217	Morris DL	2016 Aug	Genome-wide association meta-analysis in Chinese and European individuals identifies ten new loci associated with systemic lupus erythematosus.	Sheng Y, Zhang Y, Wang YF, Zhu Z, Tombleson P, Chen L, Cunninghame Graham DS, Bentham J, Roberts AL, Chen R, Zuo X, Wang T, Wen L, Yang C, Liu L, Yang L, Li F, Huang Y, Yin X, Yang S, Rönnblom L, Fürnrohr BG, Voll RE, Schett G, Costedoat-Chalumeau N, Gaffney PM, Lau YL, Zhang X, Yang W, Cui Y, Vyse TJ.	Out
218	Bandrés-Ciga S	2016 Sep	Genome-wide assessment of Parkinson's disease in a Southern Spanish population.	Price TR, Barrero FJ, Escamilla-Sevilla F, Pelegrina J, Arepalli S, Hernández D, Gutiérrez B, Cervilla J, Rivera M, Rivera A, Ding JH, Vives F, Nalls M, Singleton A, Durán R.	Out
219	Mormino EC	2016 Aug	Polygenic risk of Alzheimer disease is associated with early- and late-life processes.	Sperling RA, Holmes AJ, Buckner RL, De Jager PL, Smoller JW, Sabuncu MR; Alzheimer's Disease Neuroimaging Initiative..	Out
220	Walter S	2016 Jul	Association of a Genetic Risk Score With Body Mass Index Across Different Birth Cohorts.	Mejía-Guevara I, Estrada K, Liu SY, Glymour MM.	In
221	Coleman JR	2017 Apr	Separate and combined effects of genetic variants and pre-treatment whole blood gene expression on response to exposure-based cognitive behavioural therapy for anxiety disorders.	Lester KJ, Roberts S, Keers R, Lee SH, De Jong S, Gaspar H, Teismann T, Wannemüller A, Schneider S, Jöhren P, Margraf J, Breen G, Eley TC.	Out
222	Cheng Y	2016 Jul	Risk assessment models for genetic risk predictors of lung cancer using two-stage replication for Asian and European populations.	Jiang T, Zhu M, Li Z, Zhang J, Wang Y, Geng L, Liu J, Shen W, Wang C, Hu Z, Jin G, Ma H, Shen H, Dai J.	Out
223	Jendrzejewski J	2016 Sep	Papillary Thyroid Carcinoma: Association Between Germline DNA Variant Markers and Clinical Parameters.	Liyanarachchi S, Nagy R, Senter L, Wakely PE, Thomas A, Nabhan F, He H, Li W, Sworczak K, Ringel MD, Kirschner LS, de la Chapelle A.	Out
224	Chouraki V	2016 Jun	Evaluation of a Genetic Risk Score to Improve Risk Prediction for Alzheimer's Disease.	Reitz C, Maury F, Bis JC, Bellenguez C, Yu L, Jakobsdottir J, Mukherjee S, Adams HH, Choi SH, Larson EB, Fitzpatrick A, Uitterlinden AG, de Jager PL, Hofman A, Gudnason V, Vardarajan B, Ibrahim-Verbaas C, van der Lee SJ, Lopez O, Dartigues JF, Berr C, Amouyel P, Bennett DA, van Duijn C, DeStefano AL, Launer LJ, Ikram MA, Crane PK, Lambert JC, Mayeux R, Seshadri S; International Genomics of Alzhei…	Out
225	Lang M	2016 Aug	Genome-wide association study of pathological gambling.	Leménager T, Streit F, Fauth-Bühler M, Frank J, Juraeva D, Witt SH, Degenhardt F, Hofmann A, Heilmann-Heimbach S, Kiefer F, Brors B, Grabe HJ, John U, Bischof A, Bischof G, Völker U, Homuth G, Beutel M, Lind PA, Medland SE, Slutske WS, Martin NG, Völzke H, Nöthen MM, Meyer C, Rumpf HJ, Wurst FM, Rietschel M, Mann KF.	Out
226	Crous-Bou M	2016 Sep	Interactions of established risk factors and a GWAS-based genetic risk score on the risk of venous thromboembolism.	De Vivo I, Camargo CA Jr, Varraso R, Grodstein F, Jensen MK, Kraft P, Goldhaber SZ, Lindström S, Kabrhel C.	Out
227	Eze IC	2016 Sep	Air pollution and diabetes association: Modification by type 2 diabetes genetic risk score.	Imboden M, Kumar A, von Eckardstein A, Stolz D, Gerbase MW, Künzli N, Pons M, Kronenberg F, Schindler C, Probst-Hensch N.	Out
228	Kong X	2016 Jun	Genetic variants associated with lean and obese type 2 diabetes in a Han Chinese population: A case-control study.	Xing X, Hong J, Zhang X, Yang W.	Out
229	Kong X	2017 Jun	Association of a type 2 diabetes genetic risk score with insulin secretion modulated by insulin sensitivity among Chinese Hans	Xing X, Hong J, Zhang X, Yang W.	Out
230	Kao WY	2017 Feb	Genome-wide identification of blood DNA methylation patterns associated with early-onset hepatocellular carcinoma development in hepatitis B carriers.	Yang SH, Liu WJ, Yeh MY, Lin CL, Liu CJ, Huang CJ, Lin SM, Lee SD, Chen PJ, Yu MW.	Out
231	Ripatti P	2016 May	The Contribution of GWAS Loci in Familial Dyslipidemias.	Rämö JT, Söderlund S, Surakka I, Matikainen N, Pirinen M, Pajukanta P, Sarin AP, Service SK, Laurila PP, Ehnholm C, Salomaa V, Wilson RK, Palotie A, Freimer NB, Taskinen MR, Ripatti S.	Out
232	Márquez A	2016 May	A combined large-scale meta-analysis identifies COG6 as a novel shared risk locus for rheumatoid arthritis and systemic lupus erythematosus.	Vidal-Bralo L, Rodríguez-Rodríguez L, González-Gay MA, Balsa A, González-Álvaro I, Carreira P, Ortego-Centeno N, Ayala-Gutiérrez MM, García-Hernández FJ, González-Escribano MF, Sabio JM, Tolosa C, Suárez A, González A, Padyukov L, Worthington J, Vyse T, Alarcón-Riquelme ME, Martín J.	Out
233	Fan Q	2016 May	Childhood gene-environment interactions and age-dependent effects of genetic variants associated with refractive error and myopia: The CREAM Consortium.	Guo X, Tideman JW, Williams KM, Yazar S, Hosseini SM, Howe LD, Pourcain BS, Evans DM, Timpson NJ, McMahon G, Hysi PG, Krapohl E, Wang YX, Jonas JB, Baird PN, Wang JJ, Cheng CY, Teo YY, Wong TY, Ding X, Wojciechowski R, Young TL, Pärssinen O, Oexle K, Pfeiffer N, Bailey-Wilson JE, Paterson AD, Klaver CC, Plomin R, Hammond CJ, Mackey DA, He M, Saw SM, Williams C, Guggenheim JA; CREAM Consortium.	In
234	Sun L	2016 May	Chromosome 4q25 Variants and Age at Onset of Ischemic Stroke.	Tian L, Xu J, Zhang Z, Liu X.	Out
235	Liu B	2016 May	Polygenic Risk for Schizophrenia Influences Cortical Gyrification in 2 Independent General Populations.	Zhang X, Cui Y, Qin W, Tao Y, Li J, Yu C, Jiang T.	Out
236	Foley SF	2016 Mar	Multimodal Brain Imaging Reveals Structural Differences in Alzheimer's Disease Polygenic Risk Carriers: A Study in Healthy Young Adults.	Tansey KE, Caseras X, Lancaster T, Bracht T, Parker G, Hall J, Williams J, Linden DE.	Out
237	Mbarek H	2016 May	Identification of Common Genetic Variants Influencing Spontaneous Dizygotic Twinning and Female Fertility.	Steinberg S, Nyholt DR, Gordon SD, Miller MB, McRae AF, Hottenga JJ, Day FR, Willemsen G, de Geus EJ, Davies GE, Martin HC, Penninx BW, Jansen R, McAloney K, Vink JM, Kaprio J, Plomin R, Spector TD, Magnusson PK, Reversade B, Harris RA, Aagaard K, Kristjansson RP, Olafsson I, Eyjolfsson GI, Sigurdardottir O, Iacono WG, Lambalk CB, Montgomery GW, McGue M, Ong KK, Perry JR, Martin NG, Stefánsson H,…	Out
238	Ahmad S	2016 Sep	Established BMI-associated genetic variants and their prospective associations with BMI and other cardiometabolic traits: the GLACIER Study.	Poveda A, Shungin D, Barroso I, Hallmans G, Renström F, Franks PW.	Out
239	Gale CR	2016 Apr	Pleiotropy between neuroticism and physical and mental health: findings from 108 038 men and women in UK Biobank.	Hagenaars SP, Davies G, Hill WD, Liewald DC, Cullen B, Penninx BW; International Consortium for Blood Pressure GWAS, CHARGE Consortium Aging and Longevity Group, Boomsma DI, Pell J, McIntosh AM, Smith DJ, Deary IJ, Harris SE.	Out
240	Stittrich AB	2016 Jan	Genomic architecture of inflammatory bowel disease in five families with multiple affected individuals.	Ashworth J, Shi M, Robinson M, Mauldin D, Brunkow ME, Biswas S, Kim JM, Kwon KS, Jung JU, Galas D, Serikawa K, Duerr RH, Guthery SL, Peschon J, Hood L, Roach JC, Glusman G.	Out
241	Conran CA	2016 Jul	Population-standardized genetic risk score: the SNP-based method of choice for inherited risk assessment of prostate cancer.	Na R, Chen H, Jiang D, Lin X, Zheng SL, Brendler CB, Xu J.	Out
242	Ahmed M	2016 May	Common genetic variation associated with increased susceptibility to prostate cancer does not increase risk of radiotherapy toxicity.	Dorling L, Kerns S, Fachal L, Elliott R, Partliament M, Rosenstein BS, Vega A, Gómez-Caamaño A, Barnett G, Dearnaley DP, Hall E, Sydes M, Burnet N, Pharoah PD, Eeles R, West CM.	Out
243	Smith DJ	2016 Jun	Genome-wide analysis of over 106 000 individuals identifies 9 neuroticism-associated loci.	Escott-Price V, Davies G, Bailey ME, Colodro-Conde L, Ward J, Vedernikov A, Marioni R, Cullen B, Lyall D, Hagenaars SP, Liewald DC, Luciano M, Gale CR, Ritchie SJ, Hayward C, Nicholl B, Bulik-Sullivan B, Adams M, Couvy-Duchesne B, Graham N, Mackay D, Evans J, Smith BH, Porteous DJ, Medland SE, Martin NG, Holmans P, McIntosh AM, Pell JP, Deary IJ, O'Donovan MC.	Out
244	Zhao Z	2016 May	Association of genetic susceptibility variants for type 2 diabetes with breast cancer risk in women of European ancestry.	Wen W, Michailidou K, Bolla MK, Wang Q, Zhang B, Long J, Shu XO, Schmidt MK, Milne RL, García-Closas M, Chang-Claude J, Lindstrom S, Bojesen SE, Ahsan H, Aittomäki K, Andrulis IL, Anton-Culver H, Arndt V, Beckmann MW, Beeghly-Fadiel A, Benitez J, Blomqvist C, Bogdanova NV, Børresen-Dale AL, Brand J, Brauch H, Brenner H, Burwinkel B, Cai Q, Casey G, Chenevix-Trench G, Couch FJ, Cox A, Cross SS, Cz…	Out
245	Gan W	2016 Jul	Evaluation of type 2 diabetes genetic risk variants in Chinese adults: findings from 93,000 individuals from the China Kadoorie Biobank.	Walters RG, Holmes MV, Bragg F, Millwood IY, Banasik K, Chen Y, Du H, Iona A, Mahajan A, Yang L, Bian Z, Guo Y, Clarke RJ, Li L, McCarthy MI, Chen Z; China Kadoorie Biobank Collaborative Group.	Out
246	Rehkopf DH	2016 Apr	The Geographic Distribution of Genetic Risk as Compared to Social Risk for Chronic Diseases in the United States.	Domingue BW, Cullen MR.	Out
247	Sohani ZN	2016 Apr	Risk Alleles in/near ADCY5, ADRA2A, CDKAL1, CDKN2A/B, GRB10, and TCF7L2 Elevate Plasma Glucose Levels at Birth and in Early Childhood: Results from the FAMILY Study.	Anand SS, Robiou-du-Pont S, Morrison KM, McDonald SD, Atkinson SA, Teo KK, Meyre D.	Out
248	Leusink M	2016 Apr	A genetic risk score is associated with statin-induced low-density lipoprotein cholesterol lowering.	Maitland-van der Zee AH, Ding B, Drenos F, van Iperen EP, Warren HR, Caulfield MJ, Cupples LA, Cushman M, Hingorani AD, Hoogeveen RC, Hovingh GK, Kumari M, Lange LA, Munroe PB, Nyberg F, Schreiner PJ, Sivapalaratnam S, de Bakker PI, de Boer A, Keating BJ, Asselbergs FW, Onland-Moret NC.	Out
249	Keers R	2016 Apr	A Genome-Wide Test of the Differential Susceptibility Hypothesis Reveals a Genetic Predictor of Differential Response to Psychological Treatments for Child Anxiety Disorders.	Coleman JR, Lester KJ, Roberts S, Breen G, Thastum M, Bögels S, Schneider S, Heiervang E, Meiser-Stedman R, Nauta M, Creswell C, Thirlwall K, Rapee RM, Hudson JL, Lewis C, Plomin R, Eley TC.	Out
250	Pilling LC	2016 Mar	Human longevity is influenced by many genetic variants: evidence from 75,000 UK Biobank participants.	Atkins JL, Bowman K, Jones SE, Tyrrell J, Beaumont RN, Ruth KS, Tuke MA, Yaghootkar H, Wood AR, Freathy RM, Murray A, Weedon MN, Xue L, Lunetta K, Murabito JM, Harries LW, Robine JM, Brayne C, Kuchel GA, Ferrucci L, Frayling TM, Melzer D.	Out
251	Kypreou KP	2016 Mar	Prediction of Melanoma Risk in a Southern European Population Based on a Weighted Genetic Risk Score.	Stefanaki I, Antonopoulou K, Karagianni F, Ntritsos G, Zaras A, Nikolaou V, Kalfa I, Chasapi V, Polydorou D, Gogas H, Spyrou GM, Bertram L, Lill CM, Ioannidis JP, Antoniou C, Evangelou E, Stratigos AI.	Out
252	Mehta D	2016 May	Evidence for Genetic Overlap Between Schizophrenia and Age at First Birth in Women.	Tropf FC, Gratten J, Bakshi A, Zhu Z, Bacanu SA, Hemani G, Magnusson PK, Barban N, Esko T, Metspalu A, Snieder H, Mowry BJ, Kendler KS, Yang J, Visscher PM, McGrath JJ, Mills MC, Wray NR, Lee SH; Schizophrenia Working Group of the Psychiatric Genomics Consortium, LifeLines Cohort Study, and TwinsUK, Andreassen OA, Bramon E, Bruggeman R, Buxbaum JD, Cairns MJ, Cantor RM, Cloninger CR, Cohen D, Cre…	Out
253	Kapoor M	2016 Mar	Genome-wide polygenic scores for age at onset of alcohol dependence and association with alcohol-related measures.	Chou YL, Edenberg HJ, Foroud T, Martin NG, Madden PA, Wang JC, Bertelsen S, Wetherill L, Brooks A, Chan G, Hesselbrock V, Kuperman S, Medland SE, Montgomery G, Tischfield J, Whitfield JB, Bierut LJ, Heath AC, Bucholz KK, Goate AM, Agrawal A.	Out
254	Ji J	2016 Mar	SMAD7 loci contribute to risk of hepatocellular carcinoma and clinicopathologic development among Chinese Han population.	Xu M, Zhao Z, Tu J, Gao J, Lu C, Song J, Chen W, Chen M, Fan X, Cheng X, Lan X, Li J.	Out
255	Padmanabhan JL	2016 Jun	Polygenic risk for type 2 diabetes mellitus among individuals with psychosis and their relatives.	Nanda P, Tandon N, Mothi SS, Bolo N, McCarroll S, Clementz BA, Gershon ES, Pearlson GD, Sweeney JA, Tamminga CA, Keshavan MS.	Out
256	Lacour A	2017 Jan	Genome-wide significant risk factors for Alzheimer's disease: role in progression to dementia due to Alzheimer's disease among subjects with mild cognitive impairment.	Espinosa A, Louwersheimer E, Heilmann S, Hernández I, Wolfsgruber S, Fernández V, Wagner H, Rosende-Roca M, Mauleón A, Moreno-Grau S, Vargas L, Pijnenburg YA, Koene T, Rodríguez-Gómez O, Ortega G, Ruiz S, Holstege H, Sotolongo-Grau O, Kornhuber J, Peters O, Frölich L, Hüll M, Rüther E, Wiltfang J, Scherer M, Riedel-Heller S, Alegret M, Nöthen MM, Scheltens P, Wagner M, Tárraga L, Jessen F, Boada …	Out
257	Miliku K	2016 Jul	Influence of common genetic variants on childhood kidney outcomes.	Vogelezang S, Franco OH, Hofman A, Jaddoe VW, Felix JF.	Out
258	Yang S	2016 Mar	Genetic scores of smoking behaviour in a Chinese population.	He Y, Wang J, Wang Y, Wu L, Zeng J, Liu M, Zhang D, Jiang B, Li X.	Out
259	Tian Y	2016 May	Variants in FSHB Are Associated With Polycystic Ovary Syndrome and Luteinizing Hormone Level in Han Chinese Women.	Zhao H, Chen H, Peng Y, Cui L, Du Y, Wang Z, Xu J, Chen ZJ.	Out
260	Pulay AJ	2016 Sep	Multimarker analysis suggests the involvement of BDNF signaling and microRNA biosynthesis in suicidal behavior.	Réthelyi JM.	Out
261	Saigi-Morgui N	2016 May	Association of genetic risk scores with body mass index in Swiss psychiatric cohorts.	Vandenberghe F, Delacrétaz A, Quteineh L, Gholamrezaee M, Aubry JM, von Gunten A, Kutalik Z, Conus P, Eap CB.	Out
262	Brorsson CA	2016 Jan	Genetic Risk Score Modelling for Disease Progression in New-Onset Type 1 Diabetes Patients: Increased Genetic Load of Islet-Expressed and Cytokine-Regulated Candidate Genes Predicts Poorer Glycemic Control.	Nielsen LB, Andersen ML, Kaur S, Bergholdt R, Hansen L, Mortensen HB, Pociot F, Størling J; Hvidoere Study Group On Childhood Diabetes.	Out
263	Ali A	2016 Apr	Do Genetic Factors Modify the Relationship Between Obesity and Hypertriglyceridemia? Findings From the GLACIER and the MDC Studies.	Varga TV, Stojkovic IA, Schulz CA, Hallmans G, Barroso I, Poveda A, Renström F, Orho-Melander M, Franks PW.	Out
264	Akkad DA	2016 Apr	Multiple sclerosis in families: risk factors beyond known genetic polymorphisms.	Lee DH, Bruch K, Haghikia A, Epplen JT, Hoffjan S, Linker RA.	Out
265	den Braber A	2016 Feb	Obsessive-compulsive symptoms in a large population-based twin-family sample are predicted by clinically based polygenic scores and by genome-wide SNPs.	Zilhão NR, Fedko IO, Hottenga JJ, Pool R, Smit DJ, Cath DC, Boomsma DI.	Out
266	Pihlstrøm L	2016 Apr	A cumulative genetic risk score predicts progression in Parkinson's disease.	Morset KR, Grimstad E, Vitelli V, Toft M.	Out
267	de Kovel CG	2016 Feb	Exome-Wide Association Analysis of Coronary Artery Disease in the Kingdom of Saudi Arabia Population.	Mulder F, van Setten J, van 't Slot R, Al-Rubaish A, Alshehri AM, Al Faraidy K, Al-Ali A, Al-Madan M, Al Aqaili I, Larbi E, Al-Ali R, Alzahrani A, Asselbergs FW, Koeleman BP, Al-Ali A.	Out
268	Bandstein M	2016 Jan	A Genetic Risk Score Is Associated with Weight Loss Following Roux-en Y Gastric Bypass Surgery.	Voisin S, Nilsson EK, Schultes B, Ernst B, Thurnheer M, Benedict C, Mwinyi J, Schiöth HB.	Out
269	Steinsbekk S	2016 Feb	Polygenic Risk, Appetite Traits, and Weight Gain in Middle Childhood: A Longitudinal Study.	Belsky D, Guzey IC, Wardle J, Wichstrøm L.	Out
270	Hagenaars SP	2016 Jan	Polygenic risk for coronary artery disease is associated with cognitive ability in older adults.	Harris SE, Clarke TK, Hall L, Luciano M, Fernandez-Pujals AM, Davies G, Hayward C; Generation Scotland, Starr JM, Porteous DJ, McIntosh AM, Deary IJ.	Out
271	Lill CM	2016 Jan	Genetic Burden Analyses of Phenotypes Relevant to Aging in the Berlin Aging Study II (BASE-II).	Liu T, Norman K, Meyer A, Steinhagen-Thiessen E, Demuth I, Bertram L.	Out
272	Ye Z	2016 Mar	A multi-locus genetic risk score for abdominal aortic aneurysm.	Austin E, Schaid DJ, Kullo IJ.	Out
273	Giri AK	2016 Jan	Common Variants in CLDN2 and MORC4 Genes Confer Disease Susceptibility in Patients with Chronic Pancreatitis.	Midha S, Banerjee P, Agrawal A, Mehdi SJ, Dhingra R, Kaur I, G RK, Lakhotia R, Ghosh S, Das K, Mohindra S, Rana S, Bhasin DK, Garg PK, Bharadwaj D; INDIPAN and INDICO Consortium.	Out
274	Jones HJ	2016 Mar	Phenotypic Manifestation of Genetic Risk for Schizophrenia During Adolescence in the General Population.	Stergiakouli E, Tansey KE, Hubbard L, Heron J, Cannon M, Holmans P, Lewis G, Linden DE, Jones PB, Davey Smith G, O'Donovan MC, Owen MJ, Walters JT, Zammit S.	Out
275	Marouli E	2016 Mar	Lifestyle may modify the glucose-raising effect of genetic loci. A study in the Greek population.	Kanoni S, Dimitriou M, Kolovou G, Deloukas P, Dedoussis G.	Out
276	Wang HJ	2016 Jan	Association of common variants identified by recent genome-wide association studies with obesity in Chinese children: a case-control study.	Hinney A, Song JY, Scherag A, Meng XR, Grallert H, Illig T, Hebebrand J, Wang Y, Ma J.	Out
277	Hettige NC	2016 Feb	Polygenic risk score prediction of antipsychotic dosage in schizophrenia.	Cole CB, Khalid S, De Luca V.	Out
278	Marden JR	2016 Jan	Using an Alzheimer Disease Polygenic Risk Score to Predict Memory Decline in Black and White Americans Over 14 Years of Follow-up.	Mayeda ER, Walter S, Vivot A, Tchetgen Tchetgen EJ, Kawachi I, Glymour MM.	In
279	Lee SH	2016 Mar	Prediction of Future Osteoporotic Fracture Occurrence by Genetic Profiling: A 6-Year Follow-Up Observational Study.	Cho EH, Ahn SH, Kim HM, Lim KH, Kim BJ, Kim SW, Kim TH, Kim SY, Kim GS, Kang MI, Koh JM.	Out
280	Yamada H	2016 Jan	Role of Lung Function Genes in the Development of Asthma.	Masuko H, Yatagai Y, Sakamoto T, Kaneko Y, Iijima H, Naito T, Noguchi E, Konno S, Nishimura M, Hirota T, Tamari M, Hizawa N.	Out
281	Buscot MJ	2016 Jan	The Combined Effect of Common Genetic Risk Variants on Circulating Lipoproteins Is Evident in Childhood: A Longitudinal Analysis of the Cardiovascular Risk in Young Finns Study.	Magnussen CG, Juonala M, Pitkänen N, Lehtimäki T, Viikari JS, Kähönen M, Hutri-Kähönen N, Schork NJ, Raitakari OT, Thomson RJ.	Out
282	Voineskos AN	2016 Jul	Limited Evidence for Association of Genome-Wide Schizophrenia Risk Variants on Cortical Neuroimaging Phenotypes.	Felsky D, Wheeler AL, Rotenberg DJ, Levesque M, Patel S, Szeszko PR, Kennedy JL, Lencz T, Malhotra AK.	Out
283	Harris SE	2016 Feb	Polygenic risk of ischemic stroke is associated with cognitive ability.	Malik R, Marioni R, Campbell A, Seshadri S, Worrall BB, Sudlow CL, Hayward C, Bastin ME, Starr JM, Porteous DJ, Wardlaw JM, Deary IJ; METASTROKE Consortium.	Out
284	Hubbard L	2016 May	Evidence of Common Genetic Overlap Between Schizophrenia and Cognition.	Tansey KE, Rai D, Jones P, Ripke S, Chambert KD, Moran JL, McCarroll SA, Linden DE, Owen MJ, O'Donovan MC, Walters JT, Zammit S.	Out
285	Sakamoto S	2016 Apr	Individual risk alleles of susceptibility to schizophrenia are associated with poor clinical and social outcomes.	Takaki M, Okahisa Y, Mizuki Y, Inagaki M, Ujike H, Mitsuhashi T, Takao S, Ikeda M, Uchitomi Y, Iwata N, Yamada N.	Out
286	Sokolowski M	2015 Dec	Polygenic associations of neurodevelopmental genes in suicide attempt.	Wasserman J, Wasserman D.	Out
287	Bigdeli TB	2016 Mar	Genome-wide association study reveals greater polygenic loading for schizophrenia in cases with a family history of illness.	Ripke S, Bacanu SA, Lee SH, Wray NR, Gejman PV, Rietschel M, Cichon S, St Clair D, Corvin A, Kirov G, McQuillin A, Gurling H, Rujescu D, Andreassen OA, Werge T, Blackwood DH, Pato CN, Pato MT, Malhotra AK, O'Donovan MC, Kendler KS, Fanous AH; Schizophrenia Working Group of the Psychiatric Genomics Consortium.	Out
288	Hosono S	2015 Dec	A risk prediction model for colorectal cancer using genome-wide association study-identified polymorphisms and established risk factors among Japanese: results from two independent case-control studies.	Ito H, Oze I, Watanabe M, Komori K, Yatabe Y, Shimizu Y, Tanaka H, Matsuo K.	Out
289	Prescott J	2015 Nov	Body Mass Index Genetic Risk Score and Endometrial Cancer Risk.	Setiawan VW, Wentzensen N, Schumacher F, Yu H, Delahanty R, Bernstein L, Chanock SJ, Chen C, Cook LS, Friedenreich C, Garcia-Closas M, Haiman CA, Le Marchand L, Liang X, Lissowska J, Lu L, Magliocco AM, Olson SH, Risch HA, Shu XO, Ursin G, Yang HP, Kraft P, De Vivo I.	Out
290	Felix JF	2015 Nov	Genome-wide association analysis identifies three new susceptibility loci for childhood body mass index.	Bradfield JP, Monnereau C, van der Valk RJ, Stergiakouli E, Chesi A, Gaillard R, Feenstra B, Thiering E, Kreiner-Møller E, Mahajan A, Pitkänen N, Joro R, Cavadino A, Huikari V, Franks S, Groen-Blokhuis MM, Cousminer DL, Marsh JA, Lehtimäki T, Curtin JA, Vioque J, Ahluwalia TS, Myhre R, Price TS, Vilor-Tejedor N, Yengo L, Grarup N, Ntalla I, Ang W, Atalay M, Bisgaard H, Blakemore AI, Bonnefond A, …	Out
291	Kong X	2015 Nov	The Association of Type 2 Diabetes Loci Identified in Genome-Wide Association Studies with Metabolic Syndrome and Its Components in a Chinese Population with Type 2 Diabetes.	Zhang X, Xing X, Zhang B, Hong J, Yang W.	Out
292	Antiochos P	2016 Jan	Association between parental history and genetic risk scores for coronary heart disease prediction: The population-based CoLaus study.	Marques-Vidal P, McDaid A, Waeber G, Vollenweider P.	Out
293	Lu X	2016 Feb	Genetic Susceptibility to Lipid Levels and Lipid Change Over Time and Risk of Incident Hyperlipidemia in Chinese Populations.	Huang J, Mo Z, He J, Wang L, Yang X, Tan A, Chen S, Chen J, Gu CC, Chen J, Li Y, Zhao L, Li H, Hao Y, Li J, Hixson JE, Li Y, Cheng M, Liu X, Cao J, Liu F, Huang C, Shen C, Shen J, Yu L, Xu L, Mu J, Wu X, Ji X, Guo D, Zhou Z, Yang Z, Wang R, Yang J, Yan W, Peng X, Gu D.	Out
294	Ruiz-Narváez EA	2016 Mar	Birth weight modifies the association between central nervous system gene variation and adult body mass index.	Haddad SA, Rosenberg L, Palmer JR.	Out
295	Lee H	2016 Jan	A genetic risk score is associated with polycystic ovary syndrome-related traits.	Oh JY, Sung YA, Chung HW.	Out
296	Xiao Q	2015 Nov	Risk prediction for sporadic Alzheimer's disease using genetic risk score in the Han Chinese population.	Liu ZJ, Tao S, Sun YM, Jiang D, Li HL, Chen H, Liu X, Lapin B, Wang CH, Zheng SL, Xu J, Wu ZY.	Out
297	Hivert MF	2016 Feb	Lifestyle and Metformin Ameliorate Insulin Sensitivity Independently of the Genetic Burden of Established Insulin Resistance Variants in Diabetes Prevention Program Participants.	Christophi CA, Franks PW, Jablonski KA, Ehrmann DA, Kahn SE, Horton ES, Pollin TI, Mather KJ, Perreault L, Barrett-Connor E, Knowler WC, Florez JC; Diabetes Prevention Program Research Group.	Out
298	Hemerich D	2015 Dec	Impact of carotid atherosclerosis loci on cardiovascular events.	van der Laan SW, Tragante V, den Ruijter HM, de Borst GJ, Pasterkamp G, de Bakker PI, Asselbergs FW.	Out
299	Dorling L	2016 Mar	Patients with a High Polygenic Risk of Breast Cancer do not have An Increased Risk of Radiotherapy Toxicity.	Barnett GC, Michailidou K, Coles CE, Burnet NG, Yarnold J, Elliott RM, Dunning AM, Pharoah PD, West CM.	Out
300	Zia A	2016 Aug	A replication study of 49 Type 2 diabetes risk variants in a Punjabi Pakistani population.	Wang X, Bhatti A, Demirci FY, Zhao W, Rasheed A, Samuel M, Kiani AK, Ismail M, Zafar J, John P, Saleheen D, Kamboh MI.	Out
301	Escott-Price V	2015 Dec	Common polygenic variation enhances risk prediction for Alzheimer's disease.	Sims R, Bannister C, Harold D, Vronskaya M, Majounie E, Badarinarayan N; GERAD/PERADES; IGAP consortia, Morgan K, Passmore P, Holmes C, Powell J, Brayne C, Gill M, Mead S, Goate A, Cruchaga C, Lambert JC, van Duijn C, Maier W, Ramirez A, Holmans P, Jones L, Hardy J, Seshadri S, Schellenberg GD, Amouyel P, Williams J.	Out
302	Xu Y	2015 Oct	Systematic Evaluation of Genetic Variants for Polycystic Ovary Syndrome in a Chinese Population.	Li Z, Ai F, Chen J, Xing Q, Zhou P, Wei Z, Shi Y, He XJ, Cao Y.	Out
303	Cade BE	2016 Jan	Common variants in DRD2 are associated with sleep duration: the CARe consortium.	Gottlieb DJ, Lauderdale DS, Bennett DA, Buchman AS, Buxbaum SG, De Jager PL, Evans DS, Fülöp T, Gharib SA, Johnson WC, Kim H, Larkin EK, Lee SK, Lim AS, Punjabi NM, Shin C, Stone KL, Tranah GJ, Weng J, Yaffe K, Zee PC, Patel SR, Zhu X, Redline S, Saxena R.	Out
304	Ghesquieres H	2015 Nov	Genome-Wide Association Study of Event-Free Survival in Diffuse Large B-Cell Lymphoma Treated With Immunochemotherapy	Slager SL, Jardin F, Veron AS, Asmann YW, Maurer MJ, Fest T, Habermann TM, Bene MC, Novak AJ, Mareschal S, Haioun C, Lamy T, Ansell SM, Tilly H, Witzig TE, Weiner GJ, Feldman AL, Dogan A, Cunningham JM, Olswold CL, Molina TJ, Link BK, Milpied N, Cox DG, Salles GA, Cerhan JR.	Out
305	Wang T	2015 Dec	Genetic Predisposition to Polycystic Ovary Syndrome, Postpartum Weight Reduction, and Glycemic Changes: A Longitudinal Study in Women With Prior Gestational Diabetes.	Leng J, Li N, Martins de Carvalho A, Huang T, Zheng Y, Li W, Liu H, Wang L, Hu G, Qi L.	Out
306	Gilbert R	2015 Oct	Incorporating Known Genetic Variants Does Not Improve the Accuracy of PSA Testing to Identify High Risk Prostate Cancer on Biopsy.	Martin RM, Evans DM, Tilling K, Davey Smith G, Kemp JP, Lane JA, Hamdy FC, Neal DE, Donovan JL, Metcalfe C.	Out
307	Vilhjálmsson BJ	2015 Oct	Modeling Linkage Disequilibrium Increases Accuracy of Polygenic Risk Scores.	Yang J, Finucane HK, Gusev A, Lindström S, Ripke S, Genovese G, Loh PR, Bhatia G, Do R, Hayeck T, Won HH; Schizophrenia Working Group of the Psychiatric Genomics Consortium, Discovery, Biology, and Risk of Inherited Variants in Breast Cancer (DRIVE) study, Kathiresan S, Pato M, Pato C, Tamimi R, Stahl E, Zaitlen N, Pasaniuc B, Belbin G, Kenny EE, Schierup MH, De Jager P, Patsopoulos NA, McCarroll…	In
308	Salfati E	2015 Dec	Susceptibility Loci for Clinical Coronary Artery Disease and Subclinical Coronary Atherosclerosis Throughout the Life-Course.	Nandkeolyar S, Fortmann SP, Sidney S, Hlatky MA, Quertermous T, Go AS, Iribarren C, Herrington DM, Goldstein BA, Assimes TL.	Out
309	Pośpiech E	2015 Nov	Evaluation of the predictive capacity of DNA variants associated with straight hair in Europeans.	Karłowska-Pik J, Marcińska M, Abidi S, Andersen JD, Berge MVD, Carracedo Á, Eduardoff M, Freire-Aradas A, Morling N, Sijen T, Skowron M, Söchtig J, Syndercombe-Court D, Weiler N, Schneider PM, Ballard D, Børsting C, Parson W, Phillips C, Branicki W; EUROFORGEN-NoE Consortium.	Out
310	Loukola A	2015 Sep	A Genome-Wide Association Study of a Biomarker of Nicotine Metabolism.	Buchwald J, Gupta R, Palviainen T, Hällfors J, Tikkanen E, Korhonen T, Ollikainen M, Sarin AP, Ripatti S, Lehtimäki T, Raitakari O, Salomaa V, Rose RJ, Tyndale RF, Kaprio J.	Out
311	Fu Q	2015 Sep	Effects of Polymorphisms in APOA4-APOA5-ZNF259-BUD13 Gene Cluster on Plasma Levels of Triglycerides and Risk of Coronary Heart Disease in a Chinese Han Population.	Tang X, Chen J, Su L, Zhang M, Wang L, Jing J, Zhou L.	Out
312	Shabana	2016 Jun	Effect of six type II diabetes susceptibility loci and an FTO variant on obesity in Pakistani subjects.	Ullah Shahid S, Wah Li K, Acharya J, Cooper JA, Hasnain S, Humphries SE.	Out
313	Rukh G	2016 Feb	Inverse relationship between a genetic risk score of 31 BMI loci and weight change before and after reaching middle age.	Ahmad S, Ericson U, Hindy G, Stocks T, Renström F, Almgren P, Nilsson PM, Melander O, Franks PW, Orho-Melander M.	Out
314	Levine ME	2016 Jun	A Genetic Network Associated With Stress Resistance, Longevity, and Cancer in Humans.	Crimmins EM.	Out
315	Fretts AM	2015 Nov	Consumption of meat is associated with higher fasting glucose and insulin concentrations regardless of glucose and insulin genetic risk scores: a meta-analysis of 50,345 Caucasians.	Follis JL, Nettleton JA, Lemaitre RN, Ngwa JS, Wojczynski MK, Kalafati IP, Varga TV, Frazier-Wood AC, Houston DK, Lahti J, Ericson U, van den Hooven EH, Mikkilä V, Kiefte-de Jong JC, Mozaffarian D, Rice K, Renström F, North KE, McKeown NM, Feitosa MF, Kanoni S, Smith CE, Garcia ME, Tiainen AM, Sonestedt E, Manichaikul A, van Rooij FJ, Dimitriou M, Raitakari O, Pankow JS, Djoussé L, Province MA, H…	Out
316	Meier SM	2016 Jul	High loading of polygenic risk in cases with chronic schizophrenia.	Agerbo E, Maier R, Pedersen CB, Lang M, Grove J, Hollegaard MV, Demontis D, Trabjerg BB, Hjorthøj C, Ripke S, Degenhardt F, Nöthen MM, Rujescu D, Maier W; MooDS SCZ Consortium, Werge T, Mors O, Hougaard DM, Børglum AD, Wray NR, Rietschel M, Nordentoft M, Mortensen PB, Mattheisen M.	Out
317	Ziółkowska-Suchanek I	2015 Aug	Susceptibility loci in lung cancer and COPD: association of IREB2 and FAM13A with pulmonary diseases.	Mosor M, Gabryel P, Grabicki M, Żurawek M, Fichna M, Strauss E, Batura-Gabryel H, Dyszkiewicz W, Nowak J.	Out
318	Peymani A	2015 Oct	Genetic Determinants of Unruptured Intracranial Aneurysms in the General Population.	Adams HH, Cremers LG, Krestin G, Hofman A, van Duijn CM, Uitterlinden AG, van der Lugt A, Vernooij MW, Ikram MA.	Out
319	Lu X	2015 Oct	Genetic predisposition to higher blood pressure increases risk of incident hypertension and cardiovascular diseases in Chinese.	Huang J, Wang L, Chen S, Yang X, Li J, Cao J, Chen J, Li Y, Zhao L, Li H, Liu F, Huang C, Shen C, Shen J, Yu L, Xu L, Mu J, Wu X, Ji X, Guo D, Zhou Z, Yang Z, Wang R, Yang J, Yan W, Gu D.	Out
320	Nalls MA	2016 Jan	Baseline genetic associations in the Parkinson's Progression Markers Initiative (PPMI).	Keller MF, Hernandez DG, Chen L, Stone DJ, Singleton AB; Parkinson's Progression Marker Initiative (PPMI) investigators.	Out
321	Meroufel DN	2015 Jun	Associations of common SNPs in the SORT1, GCKR, LPL, APOA1, CETP, LDLR, APOE genes with lipid trait levels in an Algerian population sample.	Mediene-Benchekor S, Lardjam-Hetraf SA, Ouhaïbi-Djellouli H, Boulenouar H, Hamani-Medjaoui I, Hermant X, Saïdi-Mehtar N, Amouyel P, Houti L, Meirhaeghe A, Goumidi L.	Out
322	Siemelink MA	2015 Sep	Common variants associated with blood lipid levels do not affect carotid plaque composition.	van der Laan SW, van Setten J, de Vries JP, de Borst GJ, Moll FL, den Ruijter HM, Asselbergs FW, Pasterkamp G, de Bakker PI.	Out
323	Labos C	2015 Sep	Utility of a genetic risk score to predict recurrent cardiovascular events 1 year after an acute coronary syndrome: A pooled analysis of the RISCA, PRAXY, and TRIUMPH cohorts.	Martinez SC, Leo Wang RH, Lenzini PA, Pilote L, Bogaty P, Brophy JM, Engert JC, Cresci S, Thanassoulis G.	Out
324	Rodriguez-Acevedo AJ	2015 Oct	Common polygenic variation contributes to risk of migraine in the Norfolk Island population.	Ferreira MA, Benton MC, Carless MA, Goring HH, Curran JE, Blangero J, Lea RA, Griffiths LR.	Out
325	Roussos P	2016 Jun	The Relationship of Common Risk Variants and Polygenic Risk for Schizophrenia to Sensorimotor Gating.	Giakoumaki SG, Zouraraki C, Fullard JF, Karagiorga VE, Tsapakis EM, Petraki Z, Siever LJ, Lencz T, Malhotra A, Spanaki C, Bitsios P.	Out
326	Zhu Z	2015 Jul	Enrichment of Minor Alleles of Common SNPs and Improved Risk Prediction for Parkinson's Disease.	Yuan D, Luo D, Lu X, Huang S.	Out
327	Goes FS	2015 Dec	Genome-wide association study of schizophrenia in Ashkenazi Jews.	McGrath J, Avramopoulos D, Wolyniec P, Pirooznia M, Ruczinski I, Nestadt G, Kenny EE, Vacic V, Peters I, Lencz T, Darvasi A, Mulle JG, Warren ST, Pulver AE.	Out
328	Goldstein BA	2015 Sep	Contemporary Considerations for Constructing a Genetic Risk Score: An Empirical Approach.	Yang L, Salfati E, Assimes TL.	Out
329	Dai Y	2015 Jul	Performance of genetic risk factors in prediction of trichloroethylene induced hypersensitivity syndrome.	Chen Y, Huang H, Zhou W, Niu Y, Zhang M, Bin P, Dong H, Jia Q, Huang J, Yi J, Liao Q, Li H, Teng Y, Zang D, Zhai Q, Duan H, Shen J, He J, Meng T, Sha Y, Shen M, Ye M, Jia X, Xiang Y, Huang H, Wu Q, Shi M, Huang X, Yang H, Luo L, Li S, Li L, Zhao J, Li L, Wang J, Zheng Y.	Out
330	Pringle PL	2015 Oct	Body Mass Index, Genetic Susceptibility, and Risk of Complications Among Individuals with Crohn's Disease.	Stewart KO, Peloquin JM, Sturgeon HC, Nguyen D, Sauk J, Garber JJ, Yajnik V, Ananthakrishnan AN, Chan AT, Xavier RJ, Khalili H.	Out
331	Fullerton JM	2015 Oct	Assessment of first and second degree relatives of individuals with bipolar disorder shows increased genetic risk scores in both affected relatives and young At-Risk Individuals.	Koller DL, Edenberg HJ, Foroud T, Liu H, Glowinski AL, McInnis MG, Wilcox HC, Frankland A, Roberts G, Schofield PR, Mitchell PB, Nurnberger JI; Bipolar High Risk Study Group, BiGS Consortium.	Out
332	Szulkin R	2015 Sep	Prediction of individual genetic risk to prostate cancer using a polygenic score.	Whitington T, Eklund M, Aly M, Eeles RA, Easton D, Kote-Jarai ZS, Amin Al Olama A, Benlloch S, Muir K, Giles GG, Southey MC, Fitzgerald LM, Henderson BE, Schumacher F, Haiman CA, Schleutker J, Wahlfors T, Tammela TL, Nordestgaard BG, Key TJ, Travis RC, Neal DE, Donovan JL, Hamdy FC, Pharoah P, Pashayan N, Khaw KT, Stanford JL, Thibodeau SN, McDonnell SK, Schaid DJ, Maier C, Vogel W, Luedeke M, He…	Out
333	Galesloot TE	2015 Jul	Iron and hepcidin as risk factors in atherosclerosis: what do the genes say?	Janss LL, Burgess S, Kiemeney LA, den Heijer M, de Graaf J, Holewijn S, Benyamin B, Whitfield JB, Swinkels DW, Vermeulen SH.	Out
334	Beaney KE	2015 Jul	Clinical Utility of a Coronary Heart Disease Risk Prediction Gene Score in UK Healthy Middle Aged Men and in the Pakistani Population.	Cooper JA, Ullah Shahid S, Ahmed W, Qamar R, Drenos F, Crockard MA, Humphries SE.	Out
335	Huertas-Vazquez A	2015 Jun	Cumulative effects of common genetic variants on risk of sudden cardiac death.	Nelson CP, Sinsheimer JS, Reinier K, Uy-Evanado A, Teodorescu C, Ayala J, Hall AS, Gunson K, Jui J, Samani NJ, Chugh SS.	Out
336	Lim NK	2015 Jun	The Role of Genetic Risk Score in Predicting the Risk of Hypertension in the Korean population: Korean Genome and Epidemiology Study.	Lee JY, Lee JY, Park HY, Cho MC.	Out
337	Chambers JC	2015 Jul	Epigenome-wide association of DNA methylation markers in peripheral blood from Indian Asians and Europeans with incident type 2 diabetes: a nested case-control study.	Loh M, Lehne B, Drong A, Kriebel J, Motta V, Wahl S, Elliott HR, Rota F, Scott WR, Zhang W, Tan ST, Campanella G, Chadeau-Hyam M, Yengo L, Richmond RC, Adamowicz-Brice M, Afzal U, Bozaoglu K, Mok ZY, Ng HK, Pattou F, Prokisch H, Rozario MA, Tarantini L, Abbott J, Ala-Korpela M, Albetti B, Ammerpohl O, Bertazzi PA, Blancher C, Caiazzo R, Danesh J, Gaunt TR, de Lusignan S, Gieger C, Illig T, Jha S,…	Out
338	Jansen H	2015 Aug	Genetic variants primarily associated with type 2 diabetes are related to coronary artery disease risk.	Loley C, Lieb W, Pencina MJ, Nelson CP, Kathiresan S, Peloso GM, Voight BF, Reilly MP, Assimes TL, Boerwinkle E, Hengstenberg C, Laaksonen R, McPherson R, Roberts R, Thorsteinsdottir U, Peters A, Gieger C, Rawal R, Thompson JR, König IR; CARDIoGRAM consortium, Vasan RS, Erdmann J, Samani NJ, Schunkert H.	Out
339	Hoffmann TJ	2015 Aug	A large multiethnic genome-wide association study of prostate cancer identifies novel riskvariants and substantial ethnic differences.	Van Den Eeden SK, Sakoda LC, Jorgenson E, Habel LA, Graff RE, Passarelli MN, Cario CL, Emami NC, Chao CR, Ghai NR, Shan J, Ranatunga DK, Quesenberry CP, Aaronson D, Presti J, Wang Z, Berndt SI, Chanock SJ, McDonnell SK, French AJ, Schaid DJ, Thibodeau SN, Li Q, Freedman ML, Penney KL, Mucci LA, Haiman CA, Henderson BE, Seminara D, Kvale MN, Kwok PY, Schaefer C, Risch N, Witte JS.	In
340	Du J	2015 Sep	Telomere length, genetic variants and gastric cancer risk in a Chinese population.	Zhu X, Xie C, Dai N, Gu Y, Zhu M, Wang C, Gao Y, Pan F, Ren C, Ji Y, Dai J, Ma H, Jiang Y, Chen J, Yi H, Zhao Y, Hu Z, Shen H, Jin G.	Out
341	Smith CJ	2016 Jan	Genetic Risk Score for Essential Hypertension and Risk of Preeclampsia.	Saftlas AF, Spracklen CN, Triche EW, Bjonnes A, Keating B, Saxena R, Breheny PJ, Dewan AT, Robinson JG, Hoh J, Ryckman KK.	Out
342	Chen CY	2015 Sep	Explicit Modeling of Ancestry Improves Polygenic Risk Scores and BLUP Prediction.	Han J, Hunter DJ, Kraft P, Price AL.	Out
343	Nettleton JA	2015 Aug	Gene × dietary pattern interactions in obesity: analysis of up to 68 317 adults of European ancestry.	Follis JL, Ngwa JS, Smith CE, Ahmad S, Tanaka T, Wojczynski MK, Voortman T, Lemaitre RN, Kristiansson K, Nuotio ML, Houston DK, Perälä MM, Qi Q, Sonestedt E, Manichaikul A, Kanoni S, Ganna A, Mikkilä V, North KE, Siscovick DS, Harald K, Mckeown NM, Johansson I, Rissanen H, Liu Y, Lahti J, Hu FB, Bandinelli S, Rukh G, Rich S, Booij L, Dmitriou M, Ax E, Raitakari O, Mukamal K, Männistö S, Hallmans …	Out
344	The Look AHEAD Research Group	2015 Aug	Prospective association of a genetic risk score and lifestyle intervention with cardiovascular morbidity and mortality among individuals with type 2 diabetes: the Look AHEAD randomised controlled trial.	N/A	In
345	Jung KJ	2015 May	A colorectal cancer prediction model using traditional and genetic risk scores in Koreans.	Won D, Jeon C, Kim S, Kim TI, Jee SH, Beaty TH.	Out
346	de Vries PS	2015 Apr	Incremental predictive value of 152 single nucleotide polymorphisms in the 10-year risk prediction of incident coronary heart disease: the Rotterdam Study.	Kavousi M, Ligthart S, Uitterlinden AG, Hofman A, Franco OH, Dehghan A.	Out
347	Matsuba R	2015 May	Replication Study in a Japanese Population to Evaluate the Association between 10 SNP Loci, Identified in European Genome-Wide Association Studies, and Type 2 Diabetes.	Sakai K, Imamura M, Tanaka Y, Iwata M, Hirose H, Kaku K, Maegawa H, Watada H, Tobe K, Kashiwagi A, Kawamori R, Maeda S.	Out
348	Johnson L	2015 May	An Examination of the Relationship between Lipid Levels and Associated Genetic Markers across Racial/Ethnic Populations in the Multi-Ethnic Study of Atherosclerosis.	Zhu J, Scott ER, Wineinger NE.	In
349	Cotterchio M	2015 May	Association between Variants in Atopy-Related Immunologic Candidate Genes and Pancreatic Cancer Risk.	Lowcock E, Bider-Canfield Z, Lemire M, Greenwood C, Gallinger S, Hudson T.	Out
350	Malik R	2015 May	Shared genetic basis for migraine and ischemic stroke: A genome-wide analysis of common variants.	Freilinger T, Winsvold BS, Anttila V, Vander Heiden J, Traylor M, de Vries B, Holliday EG, Terwindt GM, Sturm J, Bis JC, Hopewell JC, Ferrari MD, Rannikmae K, Wessman M, Kallela M, Kubisch C, Fornage M, Meschia JF, Lehtimäki T, Sudlow C, Clarke R, Chasman DI, Mitchell BD, Maguire J, Kaprio J, Farrall M, Raitakari OT, Kurth T, Ikram MA, Reiner AP, Longstreth WT Jr, Rothwell PM, Strachan DP, Sharma…	Out
351	Yin X	2015 May	A weighted polygenic risk score using 14 known susceptibility variants to estimate risk and age onset of psoriasis in Han Chinese.	Cheng H, Lin Y, Wineinger NE, Zhou F, Sheng Y, Yang C, Li P, Li F, Shen C, Yang S, Schork NJ, Zhang X.	Out
352	Toemen L	2015 Jul	Cross-sectional population associations between detailed adiposity measures and C-reactive protein levels at age 6 years: the Generation R Study.	Gishti O, Vogelezang S, Gaillard R, Hofman A, Franco OH, Felix JF, Jaddoe VW.	Out
353	Coleman C	2016 Feb	Common polygenic variation in coeliac disease and confirmation of ZNF335 and NIFA as disease susceptibility loci.	Quinn EM, Ryan AW, Conroy J, Trimble V, Mahmud N, Kennedy N, Corvin AP, Morris DW, Donohoe G, O'Morain C, MacMathuna P, Byrnes V, Kiat C, Trynka G, Wijmenga C, Kelleher D, Ennis S, Anney RJ, McManus R.	Out
354	Spiliopoulou A	2015 Jul	Genomic prediction of complex human traits: relatedness, trait architecture and predictive meta-models.	Nagy R, Bermingham ML, Huffman JE, Hayward C, Vitart V, Rudan I, Campbell H, Wright AF, Wilson JF, Pong-Wong R, Agakov F, Navarro P, Haley CS.	Out
355	Adams HH	2015 Nov	Genetic risk of neurodegenerative diseases is associated with mild cognitive impairment and conversion to dementia.	de Bruijn RF, Hofman A, Uitterlinden AG, van Duijn CM, Vernooij MW, Koudstaal PJ, Ikram MA.	Out
356	Lill CM	2015 May	Impact of Parkinson's disease risk loci on age at onset.	Hansen J, Olsen JH, Binder H, Ritz B, Bertram L.	Out
357	Zhang D	2015 Apr	Interactions between obesity-related copy number variants and dietary behaviors in childhood obesity.	Li Z, Wang H, Yang M, Liang L, Fu J, Wang C, Ling J, Zhang Y, Zhang S, Xu Y, Zhu Y, Lai M.	Out
358	Punwasi RV	2015 Aug	The Influence of Known Genetic Variants on Subclinical Cardiovascular Outcomes in Childhood: Generation R Study.	Monnereau C, Hofman A, Jaddoe VW, Felix JF.	Out
359	Hernesniemi JA	2015 Jul	Predicting sudden cardiac death using common genetic risk variants for coronary artery disease.	Lyytikäinen LP, Oksala N, Seppälä I, Kleber ME, Mononen N, März W, Mikkelsson J, Pessi T, Louhelainen AM, Martiskainen M, Nikus K, Klopp N, Waldenberger M, Illig T, Kähönen M, Laaksonen R, Karhunen PJ, Lehtimäki T.	Out
360	Achterberg S	2015 Apr	No Additional Prognostic Value of Genetic Information in the Prediction of Vascular Events after Cerebral Ischemia of Arterial Origin: The PROMISe Study.	Kappelle LJ, de Bakker PI, Traylor M, Algra A; SMART Study Group and the METASTROKE Consortium.	Out
361	Hung CF	2015 Apr	A genetic risk score combining 32 SNPs is associated with body mass index and improves obesity prediction in people with major depressive disorder.	Breen G, Czamara D, Corre T, Wolf C, Kloiber S, Bergmann S, Craddock N, Gill M, Holsboer F, Jones L, Jones I, Korszun A, Kutalik Z, Lucae S, Maier W, Mors O, Owen MJ, Rice J, Rietschel M, Uher R, Vollenweider P, Waeber G, Craig IW, Farmer AE, Lewis CM, Müller-Myhsok B, Preisig M, McGuffin P, Rivera M.	Out
362	Nelson CP	2015 Jun	Genetic analysis of leukocyte type-I interferon production and risk of coronary artery disease.	Schunkert H, Samani NJ, Erridge C.	Out
363	Clarke TK	2016 Mar	Polygenic risk for alcohol dependence associates with alcohol consumption, cognitive function and social deprivation in a population-based cohort.	Smith AH, Gelernter J, Kranzler HR, Farrer LA, Hall LS, Fernandez-Pujals AM, MacIntyre DJ, Smith BH, Hocking LJ, Padmanabhan S, Hayward C, Thomson PA, Porteous DJ, Deary IJ, McIntosh AM.	Out
364	Krarup NT	2015 Jun	A genetic risk score of 45 coronary artery disease risk variants associates with increased risk of myocardial infarction in 6041 Danish individuals.	Borglykke A, Allin KH, Sandholt CH, Justesen JM, Andersson EA, Grarup N, Jørgensen T, Pedersen O, Hansen T.	Out
365	Lebrón-Aldea D	2015 Mar	Integrated genomic and BMI analysis for type 2 diabetes risk assessment.	Dhurandhar EJ, Pérez-Rodríguez P, Klimentidis YC, Tiwari HK, Vazquez AI.	Out
366	Huang T	2015 Jul	Genetic Predisposition to Central Obesity and Risk of Type 2 Diabetes: Two Independent Cohort Studies.	Qi Q, Zheng Y, Ley SH, Manson JE, Hu FB, Qi L.	Out
367	Chatterjee A	2015 Mar	Comparative analyses of genetic risk prediction methods reveal extreme diversity of genetic predisposition to nonalcoholic fatty liver disease (NAFLD) among ethnic populations of India.	Basu A, Chowdhury A, Das K, Sarkar-Roy N, Majumder PP, Basu P.	Out
368	Oertel-Knöchel V	2015 Mar	Schizophrenia risk variants modulate white matter volume across the psychosis spectrum: evidence from two independent cohorts.	Lancaster TM, Knöchel C, Stäblein M, Storchak H, Reinke B, Jurcoane A, Kniep J, Prvulovic D, Mantripragada K, Tansey KE, O'Donovan MC, Owen MJ, Linden DE.	Out
369	Amin Al Olama A	2015 Jul	Risk Analysis of Prostate Cancer in PRACTICAL, a Multinational Consortium, Using 25 Known Prostate Cancer Susceptibility Loci.	Benlloch S, Antoniou AC, Giles GG, Severi G, Neal DE, Hamdy FC, Donovan JL, Muir K, Schleutker J, Henderson BE, Haiman CA, Schumacher FR, Pashayan N, Pharoah PD, Ostrander EA, Stanford JL, Batra J, Clements JA, Chambers SK, Weischer M, Nordestgaard BG, Ingles SA, Sorensen KD, Orntoft TF, Park JY, Cybulski C, Maier C, Doerk T, Dickinson JL, Cannon-Albright L, Brenner H, Rebbeck TR, Zeigler-Johnson…	Out
370	Agerbo E	2015 Jul	Polygenic Risk Score, Parental Socioeconomic Status, Family History of Psychiatric Disorders, and the Risk for Schizophrenia: A Danish Population-Based Study and Meta-analysis.	Sullivan PF, Vilhjálmsson BJ, Pedersen CB, Mors O, Børglum AD, Hougaard DM, Hollegaard MV, Meier S, Mattheisen M, Ripke S, Wray NR, Mortensen PB.	Out
371	Dauriz M	2015 Jun	Association of a 62 Variants Type 2 Diabetes Genetic Risk Score With Markers of Subclinical Atherosclerosis: A Transethnic, Multicenter Study.	Porneala BC, Guo X, Bielak LF, Peyser PA, Durant NH, Carnethon MR, Bonadonna RC, Bonora E, Bowden DW, Florez JC, Fornage M, Hivert MF, Jacobs DR Jr, Kabagambe EK, Lewis CE, Murabito JM, Rasmussen-Torvik LJ, Rich SS, Vassy JL, Yao J, Carr JJ, Kardia SL, Siscovick D, O'Donnell CJ, Rotter JI, Dupuis J, Meigs JB.	In
372	Stergiakouli E	2015 Apr	Shared genetic influences between attention-deficit/hyperactivity disorder (ADHD) traits in children and clinical ADHD.	Martin J, Hamshere ML, Langley K, Evans DM, St Pourcain B, Timpson NJ, Owen MJ, O'Donovan M, Thapar A, Davey Smith G.	Out
373	Nalls MA	2015 May	Genetic risk and age in Parkinson's disease: Continuum not stratum.	Escott-Price V, Williams NM, Lubbe S, Keller MF, Morris HR, Singleton AB; International Parkinson's Disease Genomics Consortium (IPDGC).	Out
374	Escott-Price V	2015 Apr	Polygenic risk of Parkinson disease is correlated with disease age at onset.	International Parkinson's Disease Genomics Consortium, Nalls MA, Morris HR, Lubbe S, Brice A, Gasser T, Heutink P, Wood NW, Hardy J, Singleton AB, Williams NM; IPDGC consortium members.	Out
375	Gao J	2015 Oct	The Genetic Architecture of Arsenic Metabolism Efficiency:A SNP-Based Heritability Study of Bangladeshi Adults.	Tong L, Argos M, Scannell Bryan M, Ahmed A, Rakibuz-Zaman M, Kibriya MG, Jasmine F, Slavkovich V, Graziano JH, Ahsan H, Pierce BL.	Out
376	Tham YC	2015 Jun	Aggregate Effects of Intraocular Pressure and Cup-to-Disc Ratio Genetic Variants on Glaucoma in a Multiethnic Asian Population.	Liao J, Vithana EN, Khor CC, Teo YY, Tai ES, Wong TY, Aung T, Cheng CY; International Glaucoma Genetics Consortium.	Out
377	Hall MH	2015 Apr	Genomewide association analyses of electrophysiological endophenotypes for schizophrenia and psychotic bipolar disorders: a preliminary report.	Chen CY, Cohen BM, Spencer KM, Levy DL, Öngür D, Smoller JW.	Out
378	Kolder ICRM	2015 Jun	Analysis for Genetic Modifiers of Disease Severity in Patients With Long-QT Syndrome Type 2.	Tanck MW, Postema PG, Barc J, Sinner MF, Zumhagen S, Husemann A, Stallmeyer B, Koopmann TT, Hofman N, Pfeufer A, Lichtner P, Meitinger T, Beckmann BM, Myerburg RJ, Bishopric NH, Roden DM, Kääb S, Wilde AA, Schott JJ, Schulze-Bahr E, Bezzina CR.	Out
379	Schultheiss UT	2015 May	A genetic risk score for thyroid peroxidase antibodies associates with clinical thyroid disease in community-based populations.	Teumer A, Medici M, Li Y, Daya N, Chaker L, Homuth G, Uitterlinden AG, Nauck M, Hofman A, Selvin E, Völzke H, Peeters RP, Köttgen A.	Out
380	Justesen JM	2015 Jun	Interactions of Lipid Genetic Risk Scores With Estimates of Metabolic Health in a Danish Population.	Allin KH, Sandholt CH, Borglykke A, Krarup NT, Grarup N, Linneberg A, Jørgensen T, Hansen T, Pedersen O.	Out
381	Abdullah N	2015 Oct	Characterizing the genetic risk for Type 2 diabetes in a Malaysian multi-ethnic cohort.	Abdul Murad NA, Attia J, Oldmeadow C, Mohd Haniff EA, Syafruddin SE, Abd Jalal N, Ismail N, Ishak M, Jamal R, Scott RJ, Holliday EG.	Out
382	Chang HS	2015 Aug	Development of a genetic marker set to diagnose aspirin-exacerbated respiratory disease in a genome-wide association study.	Shin SW, Lee TH, Bae DJ, Park JS, Kim YH, Uh ST, Choi BW, Kim MK, Choi IS, Park BL, Shin HD, Park CS.	Out
383	Raffield LM	2015 Aug	Analysis of a cardiovascular disease genetic risk score in the Diabetes Heart Study.	Cox AJ, Carr JJ, Freedman BI, Hicks PJ, Langefeld CD, Hsu FC, Bowden DW.	Out
384	Hsu L	2015 Jun	A model to determine colorectal cancer risk using common genetic susceptibility loci.	eon J, Brenner H, Gruber SB, Schoen RE, Berndt SI, Chan AT, Chang-Claude J, Du M, Gong J, Harrison TA, Hayes RB, Hoffmeister M, Hutter CM, Lin Y, Nishihara R, Ogino S, Prentice RL, Schumacher FR, Seminara D, Slattery ML, Thomas DC, Thornquist M, Newcomb PA, Potter JD, Zheng Y, White E, Peters U; Colorectal Transdisciplinary (CORECT) Study; Genetics and Epidemiology of Colorectal Cancer Consortium…	Out
385	den Hoed M	2015 Apr	GWAS-identified loci for coronary heart disease are associated with intima-media thickness and plaque presence at the carotid artery bulb.	Strawbridge RJ, Almgren P, Gustafsson S, Axelsson T, Engström G, de Faire U, Hedblad B, Humphries SE, Lindgren CM, Morris AP, Östling G, Syvänen AC, Tremoli E, Hamsten A, Ingelsson E, Melander O, Lind L.	Out
386	Bao PP	2015 Feb	Association of type 2 diabetes genetic variants with breast cancer survival among Chinese women.	Zhao ZG, Gao YT, Zheng Y, Zhang B, Cai H, Zheng W, Shu XO, Lu W.	Out
387	Chauhan G	2015 Apr	Association of Alzheimer's disease GWAS loci with MRI markers of brain aging.	Adams HH, Bis JC, Weinstein G, Yu L, Töglhofer AM, Smith AV, van der Lee SJ, Gottesman RF, Thomson R, Wang J, Yang Q, Niessen WJ, Lopez OL, Becker JT, Phan TG, Beare RJ, Arfanakis K, Fleischman D, Vernooij MW, Mazoyer B, Schmidt H, Srikanth V, Knopman DS, Jack CR Jr, Amouyel P, Hofman A, DeCarli C, Tzourio C, van Duijn CM, Bennett DA, Schmidt R, Longstreth WT Jr, Mosley TH, Fornage M, Launer LJ, …	Out
388	Esserlind AL	2016 Jun	The association between candidate migraine susceptibility loci and severe migraine phenotype in a clinical sample.	Christensen AF, Steinberg S, Grarup N, Pedersen O, Hansen T, Werge T, Hansen TF, Husemoen LL, Linneberg A, Budtz-Jorgensen E, Westergaard ML, Stefansson H, Olesen J.	Out
389	Euesden J	2015 Mar	The relationship between schizophrenia and rheumatoid arthritis revisited: genetic and epidemiological analyses.	Breen G, Farmer A, McGuffin P, Lewis CM.	Out
390	Debette S	2015 Apr	Genome-wide studies of verbal declarative memory in nondemented older people: the Cohorts for Heart and Aging Research in Genomic Epidemiology consortium.	Ibrahim Verbaas CA, Bressler J, Schuur M, Smith A, Bis JC, Davies G, Wolf C, Gudnason V, Chibnik LB, Yang Q, deStefano AL, de Quervain DJ, Srikanth V, Lahti J, Grabe HJ, Smith JA, Priebe L, Yu L, Karbalai N, Hayward C, Wilson JF, Campbell H, Petrovic K, Fornage M, Chauhan G, Yeo R, Boxall R, Becker J, Stegle O, Mather KA, Chouraki V, Sun Q, Rose LM, Resnick S, Oldmeadow C, Kirin M, Wright AF, Jon…	Out
391	Vogelezang S	2015 Jun	Adult adiposity susceptibility loci, early growth and general and abdominal fatness in childhood: the Generation R Study.	Monnereau C, Gaillard R, Renders CM, Hofman A, Jaddoe VW, Felix JF.	Out
392	Lv D	2015 Apr	Genetic variations in SEC16B, MC4R, MAP2K5 and KCTD15 were associated with childhood obesity and interacted with dietary behaviors in Chinese school-age population.	Zhang DD, Wang H, Zhang Y, Liang L, Fu JF, Xiong F, Liu GL, Gong CX, Luo FH, Chen SK, Li ZL, Zhu YM.	Out
393	Wang JB	2015 Apr	Common genetic variants related to vitamin D status are not associated with esophageal squamous cell carcinoma risk in China.	Dawsey SM, Fan JH, Freedman ND, Tang ZZ, Ding T, Hu N, Wang LM, Wang CY, Su H, Qiao YL, Goldstein AM, Taylor PR, Abnet CC.	Out
394	Akkad DA	2015 Mar	Multiple sclerosis risk loci correlate with cervical cord atrophy and may explain the course of disability.	Bellenberg B, Esser S, Weiler F, Epplen JT, Gold R, Lukas C, Haghikia A.	Out
395	Mõttus R	2015 Sep	Childhood cognitive ability moderates later-life manifestation of type 2 diabetes genetic risk.	Luciano M, Sarr JM, McCarthy MI, Deary IJ.	Out
396	León-Mimila P	2015 Apr	A genetic risk score is associated with hepatic triglyceride content and non-alcoholic steatohepatitis in Mexicans with morbid obesity.	Vega-Badillo J, Gutiérrez-Vidal R, Villamil-Ramírez H, Villareal-Molina T, Larrieta-Carrasco E, López-Contreras BE, Kauffer LR, Maldonado-Pintado DG, Méndez-Sánchez N, Tovar AR, Hernández-Pando R, Velázquez-Cruz R, Campos-Pérez F, Aguilar-Salinas CA, Canizales-Quinteros S.	Out
397	van Setten J	2015 Apr	Serum lipid levels, body mass index, and their role in coronary artery calcification: a polygenic analysis.	Išgum I, Pechlivanis S, Tragante V, de Jong PA, Smolonska J, Platteel M, Hoffmann P, Oudkerk M, de Koning HJ, Nöthen MM, Moebus S, Erbel R, Jöckel KH, Viergever MA, Mali WP, de Bakker PI.	Out
398	Pikula A	2015 Feb	Lipid and lipoprotein measurements and the risk of ischemic vascular events: Framingham Study.	Beiser AS, Wang J, Himali JJ, Kelly-Hayes M, Kase CS, Yang Q, Seshadri S, Wolf PA.	Out
399	Byrne EM	2015 Feb	Seasonality shows evidence for polygenic architecture and genetic correlation with schizophrenia and bipolar disorder.	Psychiatric Genetics Consortium Major Depressive Disorder Working Group, Raheja UK, Stephens SH, Heath AC, Madden PA, Vaswani D, Nijjar GV, Ryan KA, Youssufi H, Gehrman PR, Shuldiner AR, Martin NG, Montgomery GW, Wray NR, Nelson EC, Mitchell BD, Postolache TT.	Out
400	Cremers RG	2015 Apr	Known susceptibility SNPs for sporadic prostate cancer show a similar association with "hereditary" prostate cancer.	Galesloot TE, Aben KK, van Oort IM, Vasen HF, Vermeulen SH, Kiemeney LA.	Out
401	Euesden J	2015 May	PRSice: Polygenic Risk Score software.	Lewis CM, O'Reilly PF.	Out
402	Conley D	2015 Feb	Is the Effect of Parental Education on Offspring Biased or Moderated by Genotype?	Domingue BW, Cesarini D, Dawes C, Rietveld CA, Boardman JD.	Out
403	Denis M	2014 Dec	Placental genome and maternal-placental genetic interactions: a genome-wide and candidate gene association study of placental abruption.	Enquobahrie DA, Tadesse MG, Gelaye B, Sanchez SE, Salazar M, Ananth CV, Williams MA.	Out
404	Mondul AM	2015 Mar	Vitamin D-associated genetic variation and risk of breast cancer in the breast and prostate cancer cohort consortium (BPC3).	Shui IM, Yu K, Weinstein SJ, Tsilidis KK, Joshi AD, Agudo A, Berg CD, Black A, Buring JE, Chasman DI, Gaudet MM, Haiman C, Hankinson SE, Henderson BE, Hoover RN, Hunter DJ, Khaw KT, Kühn T, Kvaskoff M, Le Marchand L, Lindström S, McCullough ML, Overvad K, Peeters PH, Riboli E, Ridker PM, Stram DO, Sund M, Trichopoulos D, Tumino R, Weiderpass E, Willett W, Kraft P, Ziegler RG, Albanes D.	Out
405	Spracklen CN	2015 Jul	Genetic Predisposition to Dyslipidemia and Risk of Preeclampsia.	Saftlas AF, Triche EW, Bjonnes A, Keating B, Saxena R, Breheny PJ, Dewan AT, Robinson JG, Hoh J, Ryckman KK.	Out
406	Shang XR	2015 May	GWAS-Identified Common Variants With Nonalcoholic Fatty Liver Disease in Chinese Children.	Song JY, Liu FH, Ma J, Wang HJ.	Out
407	Machiela MJ	2015 Jul	Genetic variants associated with longer telomere length are associated with increased lung cancer risk among never-smoking women in Asia: a report from the female lung cancer consortium in Asia.	Hsiung CA, Shu XO, Seow WJ, Wang Z, Matsuo K, Hong YC, Seow A, Wu C, Hosgood HD 3rd, Chen K, Wang JC, Wen W, Cawthon R, Chatterjee N, Hu W, Caporaso NE, Park JY, Chen CJ, Kim YH, Kim YT, Landi MT, Shen H, Lawrence C, Burdett L, Yeager M, Chang IS, Mitsudomi T, Kim HN, Chang GC, Bassig BA, Tucker M, Wei F, Yin Z, An SJ, Qian B, Lee VH, Lu D, Liu J, Jeon HS, Hsiao CF, Sung JS, Kim JH, Gao YT, Tsai …	Out
408	Ahn K	2016 Jan	Common polygenic variation and risk for childhood-onset schizophrenia.	An SS, Shugart YY, Rapoport JL.	Out
409	Musliner KL	2015 Jun	Polygenic risk, stressful life events and depressive symptoms in older adults: a polygenic scoreanalysis.	Seifuddin F, Judy JA, Pirooznia M, Goes FS, Zandi PP.	Out
410	Colodro-Conde L	2015 Feb	A twin study of breastfeeding with a preliminary genome-wide association scan.	Zhu G, Power RA, Henders A, Heath AC, Madden PA, Montgomery GW, Medland S, Ordoñana JR, Martin NG.	Out
411	Gui L	2014 Dec	A multilocus genetic risk score predicts coronary heart disease risk in a Chinese Han population.	Wu F, Han X, Dai X, Qiu G, Li J, Wang J, Zhang X, Wu T, He M.	Out
412	Nievergelt CM	2015 Jan	Genomic predictors of combat stress vulnerability and resilience in U.S. Marines: A genome-wide association study across multiple ancestries implicates PRTFDC1 as a potential PTSD gene.	Maihofer AX, Mustapic M, Yurgil KA, Schork NJ, Miller MW, Logue MW, Geyer MA, Risbrough VB, O'Connor DT, Baker DG.	Out
413	Edwards AC	2015 Mar	Genomic influences on alcohol problems in a population-based sample of young adults.	Aliev F, Wolen AR, Salvatore JE, Gardner CO, McMahon G, Evans DM, Macleod J, Hickman M, Dick DM, Kendler KS.	Out
414	Kim S	2015 Feb	Genetic variants at 1q32.1, 10q11.2 and 19q13.41 are associated with prostate-specific antigen for prostate cancer screening in two Korean population-based cohort studies.	Shin C, Jee SH.	Out
415	Song M	2015 Jul	Genetic variants of adiponectin and risk of colorectal cancer.	Gong J, Giovannucci EL, Berndt SI, Brenner H, Chang-Claude J, Curtis KR, Harrison TA, Hoffmeister M, Hsu L, Jiao S, Le Marchand L, Potter JD, Schoen RE, Seminara D, Slattery ML, White E, Wu K, Ogino S, Fuchs CS, Hunter DJ, Tworoger SS, Hu FB, Rimm E, Jensen M, Peters U, Chan AT.	Out
416	Badsi MN	2014 Nov	Combined effect of established BMI loci on obesity-related traits in an Algerian population sample.	Mediene-Benchekor S, Ouhaibi-Djellouli H, Lardjam-Hetraf SA, Boulenouar H, Meroufel DN, Hermant X, Hamani-Medjaoui I, Saidi-Mehtar N, Amouyel P, Houti L, Meirhaeghe A, Goumidi L.	Out
417	Cheong HS	2015 Aug	Association of VARS2-SFTA2 polymorphisms with the risk of chronic hepatitis B in a Korean population.	Lee JH, Yu SJ, Yoon JH, Lee HS, Cheong JY, Cho SW, Park NH, Park BL, Namgoong S, Kim LH, Shin HD, Kim YJ.	Out
418	Kauppi K	2015 May	Polygenic risk for schizophrenia associated with working memory-related prefrontal brain activation in patients with schizophrenia and healthy controls.	Westlye LT, Tesli M, Bettella F, Brandt CL, Mattingsdal M, Ueland T, Espeseth T, Agartz I, Melle I, Djurovic S, Andreassen OA.	Out
419	Holliday EG	2014 Dec	Polygenic overlap between kidney function and large artery atherosclerotic stroke.	Traylor M, Malik R, Bevan S, Maguire J, Koblar SA, Sturm J, Hankey GJ, Oldmeadow C, McEvoy M, Sudlow C, Rothwell PM, Coresh J, Hamet P, Tremblay J, Turner ST, de Andrade M, Rao M, Schmidt R, Crick PA, Robino A, Peralta CA, Jukema JW, Mitchell P, Rosas SE, Wang JJ, Scott RJ, Dichgans M, Mitchell BD, Kao WH, Fox CS, Levi C, Attia J, Markus HS; CKDGen Consortium and the International Stroke Genetics…	Out
420	Smith JG	2014 Nov	Association of low-density lipoprotein cholesterol-related genetic variants with aortic valve calcium and incident aortic stenosis.	Luk K, Schulz CA, Engert JC, Do R, Hindy G, Rukh G, Dufresne L, Almgren P, Owens DS, Harris TB, Peloso GM, Kerr KF, Wong Q, Smith AV, Budoff MJ, Rotter JI, Cupples LA, Rich S, Kathiresan S, Orho-Melander M, Gudnason V, O'Donnell CJ, Post WS, Thanassoulis G; Cohorts for Heart and Aging Research in Genetic Epidemiology (CHARGE) Extracoronary Calcium Working Group.	Out
421	Levine ME	2014 Oct	A polygenic risk score associated with measures of depressive symptoms among older adults.	Crimmins EM, Prescott CA, Phillips D, Arpawong TE, Lee J.	Out
422	Elks CE	2014 Dec	Associations between genetic obesity susceptibility and early postnatal fat and lean mass: an individual participant meta-analysis.	Heude B, de Zegher F, Barton SJ, Clément K, Inskip HM, Koudou Y, Cooper C, Dunger DB, Ibáñez L, Charles MA, Ong KK.	Out
423	Marden JR	2014 Sep	Validation of a polygenic risk score for dementia in black and white individuals.	Walter S, Tchetgen Tchetgen EJ, Kawachi I, Glymour MM.	In
424	Brower MA	2015 Jan	Further investigation in europeans of susceptibility variants for polycystic ovary syndrome discovered in genome-wide association studies of Chinese individuals.	Jones MR, Rotter JI, Krauss RM, Legro RS, Azziz R, Goodarzi MO.	Out
425	Fava C	2015 Jul	A genetic risk score for hypertension associates with the risk of ischemic stroke in a Swedish case-control study.	Sjögren M, Olsson S, Lövkvist H, Jood K, Engström G, Hedblad B, Norrving B, Jern C, Lindgren A, Melander O.	Out
426	Martin J	2015 Jun	Neurocognitive abilities in the general population and composite genetic risk scores for attention-deficit hyperactivity disorder.	Hamshere ML, Stergiakouli E, O'Donovan MC, Thapar A.	Out
427	Keaton JM	2014 Dec	A comparison of type 2 diabetes risk allele load between African Americans and European Americans.	Cooke Bailey JN, Palmer ND, Freedman BI, Langefeld CD, Ng MC, Bowden DW.	In
428	Stringer S	2014 Nov	Genetic liability for schizophrenia predicts risk of immune disorders.	Kahn RS, de Witte LD, Ophoff RA, Derks EM.	Out
429	Liu SY	2015 Feb	Genetic vulnerability to diabetes and obesity: does education offset the risk?	Walter S, Marden J, Rehkopf DH, Kubzansky LD, Nguyen T, Glymour MM.	Out
430	Groen-Blokhuis MM	2014 Oct	Attention-deficit/hyperactivity disorder polygenic risk scores predict attention problems in a population-based sample of children.	Middeldorp CM, Kan KJ, Abdellaoui A, van Beijsterveldt CE, Ehli EA, Davies GE, Scheet PA, Xiao X, Hudziak JJ, Hottenga JJ; Psychiatric Genomics Consortium ADHD Working Group, Neale BM, Boomsma DI.	Out
431	Springelkamp H	2014 Sep	Meta-analysis of genome-wide association studies identifies novel loci that influence cupping and the glaucomatous process.	Höhn R, Mishra A, Hysi PG, Khor CC, Loomis SJ, Bailey JN, Gibson J, Thorleifsson G, Janssen SF, Luo X, Ramdas WD, Vithana E, Nongpiur ME, Montgomery GW, Xu L, Mountain JE, Gharahkhani P, Lu Y, Amin N, Karssen LC, Sim KS, van Leeuwen EM, Iglesias AI, Verhoeven VJ, Hauser MA, Loon SC, Despriet DD, Nag A, Venturini C, Sanfilippo PG, Schillert A, Kang JH, Landers J, Jonasson F, Cree AJ, van Koolwijk …	Out
432	Cole CB	2014 Nov	Adiposity significantly modifies genetic risk for dyslipidemia.	Nikpay M, Lau P, Stewart AF, Davies RW, Wells GA, Dent R, McPherson R.	Out
433	Beydoun MA	2014 Sep	Gene polymorphisms and gene scores linked to low serum carotenoid status and their associations with metabolic disturbance and depressive symptoms in African-American adults.	Nalls MA, Canas JA, Evans MK, Zonderman AB.	Out
434	Carrasquillo MM	2015 Jan	Late-onset Alzheimer's risk variants in memory decline, incident mild cognitive impairment, and Alzheimer's disease.	Crook JE, Pedraza O, Thomas CS, Pankratz VS, Allen M, Nguyen T, Malphrus KG, Ma L, Bisceglio GD, Roberts RO, Lucas JA, Smith GE, Ivnik RJ, Machulda MM, Graff-Radford NR, Petersen RC, Younkin SG, Ertekin-Taner N.	Out
435	Sedaghat S	2014 Nov	Association of uric acid genetic risk score with blood pressure: the Rotterdam study.	Pazoki R, Uitterlinden AG, Hofman A, Stricker BH, Ikram MA, Franco OH, Dehghan A.	Out
436	Yu D	2015 Jan	Cross-disorder genome-wide analyses suggest a complex genetic relationship between Tourette's syndrome and OCD.	Mathews CA, Scharf JM, Neale BM, Davis LK, Gamazon ER, Derks EM, Evans P, Edlund CK, Crane J, Fagerness JA, Osiecki L, Gallagher P, Gerber G, Haddad S, Illmann C, McGrath LM, Mayerfeld C, Arepalli S, Barlassina C, Barr CL, Bellodi L, Benarroch F, Berrió GB, Bienvenu OJ, Black DW, Bloch MH, Brentani H, Bruun RD, Budman CL, Camarena B, Campbell DD, Cappi C, Silgado JC, Cavallini MC, Chavira DA, Cho…	Out
437	Frazier-Wood AC	2014 Aug	Genetic risk scores associated with baseline lipoprotein subfraction concentrations do not associate with their responses to fenofibrate.	Wojczynski MK, Borecki IB, Hopkins PN, Lai CQ, Ordovas JM, Straka RJ, Tsai MY, Tiwari HK, Arnett DK.	Out
438	Proitsi P	2014 Dec	Alleles that increase risk for type 2 diabetes mellitus are not associated with increased risk for Alzheimer's disease.	Lupton MK, Velayudhan L, Hunter G, Newhouse S, Lin K, Fogh I, Tsolaki M, Daniilidou M, Pritchard M, Craig D, Todd S, Johnston JA, McGuinness B, Kloszewska I, Soininen H, Mecocci P, Vellas B, Passmore PA, Sims R, Williams J, Brayne C; Alzheimer's Disease Neuroimaging Initiative; GERAD1 Consortium, Stewart R, Sham P, Lovestone S, Powell JF.	Out
439	Ivorra JL	2014 Oct	Replication of previous genome-wide association studies of psychiatric diseases in a large schizophrenia case-control sample from Spain.	Rivero O, Costas J, Iniesta R, Arrojo M, Ramos-Ríos R, Carracedo A, Palomo T, Rodriguez-Jimenez R, Cervilla J, Gutiérrez B, Molina E, Arango C, Alvarez M, Pascual JC, Pérez V, Saiz PA, García-Portilla MP, Bobes J, González-Pinto A, Zorrilla I, Haro JM, Bernardo M, Baca-García E, González JC, Hoenicka J, Moltó MD, Sanjuán J.	Out
440	Tada H	2015 Feb	Genetic vulnerability to diabetes and obesity: does education offset the risk?	Walter S, Marden J, Rehkopf DH, Kubzansky LD, Nguyen T, Glymour MM.	Out
441	Kao CF	2014 Oct	Risk and information evaluation of prioritized genes for complex traits: application to bipolar disorder.	Chuang LC, Kuo PH.	Out
442	Lee SH	2014 Nov	Common and rare variants in the exons and regulatory regions of osteoporosis-related genes improve osteoporotic fracture risk prediction.	Kang MI, Ahn SH, Lim KH, Lee GE, Shin ES, Lee JE, Kim BJ, Cho EH, Kim SW, Kim TH, Kim HJ, Yoon KH, Lee WC, Kim GS, Koh JM, Kim SY.	Out
443	Martiskainen H	2015 Jan	Effects of Alzheimer's disease-associated risk loci on cerebrospinal fluid biomarkers and disease progression: a polygenic risk score approach.	Helisalmi S, Viswanathan J, Kurki M, Hall A, Herukka SK, Sarajärvi T, Natunen T, Kurkinen KM, Huovinen J, Mäkinen P, Laitinen M, Koivisto AM, Mattila KM, Lehtimäki T, Remes AM, Leinonen V, Haapasalo A, Soininen H, Hiltunen M.	Out
444	Yaghootkar H	2014 Dec	Genetic evidence for a normal-weight "metabolically obese" phenotype linking insulin resistance, hypertension, coronary artery disease, and type 2 diabetes.	Scott RA, White CC, Zhang W, Speliotes E, Munroe PB, Ehret GB, Bis JC, Fox CS, Walker M, Borecki IB, Knowles JW, Yerges-Armstrong L, Ohlsson C, Perry JR, Chambers JC, Kooner JS, Franceschini N, Langenberg C, Hivert MF, Dastani Z, Richards JB, Semple RK, Frayling TM.	Out
445	Han Y	2015 Mar	Generalizability of established prostate cancer risk variants in men of African ancestry.	Signorello LB, Strom SS, Kittles RA, Rybicki BA, Stanford JL, Goodman PJ, Berndt SI, Carpten J, Casey G, Chu L, Conti DV, Rand KA, Diver WR, Hennis AJ, John EM, Kibel AS, Klein EA, Kolb S, Le Marchand L, Leske MC, Murphy AB, Neslund-Dudas C, Park JY, Pettaway C, Rebbeck TR, Gapstur SM, Zheng SL, Wu SY, Witte JS, Xu J, Isaacs W, Ingles SA, Hsing A; PRACTICAL Consortium; ELLIPSE GAME-ON Consortium,…	Out
446	Paschou P	2014 Aug	Genetic association signal near NTN4 in Tourette syndrome.	Yu D, Gerber G, Evans P, Tsetsos F, Davis LK, Karagiannidis I, Chaponis J, Gamazon E, Mueller-Vahl K, Stuhrmann M, Schloegelhofer M, Stamenkovic M, Hebebrand J, Noethen M, Nagy P, Barta C, Tarnok Z, Rizzo R, Depienne C, Worbe Y, Hartmann A, Cath DC, Budman CL, Sandor P, Barr C, Wolanczyk T, Singer H, Chou IC, Grados M, Posthuma D, Rouleau GA, Aschauer H, Freimer NB, Pauls DL, Cox NJ, Mathews CA, …	Out
447	Tanisawa K	2014 Sep	Strong influence of dietary intake and physical activity on body fatness in elderly Japanese men: age-associated loss of polygenic resistance against obesity.	Ito T, Sun X, Ise R, Oshima S, Cao ZB, Sakamoto S, Tanaka M, Higuchi M.	Out
448	Hoffmann TJ	2014 Dec	Genome-wide association and admixture analysis of glaucoma in the Women's Health Initiative.	Tang H, Thornton TA, Caan B, Haan M, Millen AE, Thomas F, Risch N.	In
449	Domingue BW	2014 Jul	Polygenic risk predicts obesity in both white and black young adults.	Belsky DW, Harris KM, Smolen A, McQueen MB, Boardman JD.	In
450	Walia GK	2014 Jul	Association of common genetic variants with lipid traits in the Indian population.	Gupta V, Aggarwal A, Asghar M, Dudbridge F, Timpson N, Singh NS, Kumar MR, Kinra S, Prabhakaran D, Reddy KS, Chandak GR, Smith GD, Ebrahim S.	Out
451	Lee CP	2014 Jun	Breast cancer risk assessment using genetic variants and risk factors in a Singapore Chinese population.	Irwanto A, Salim A, Yuan JM, Liu J, Koh WP, Hartman M.	Out
452	Villegas R	2014 Jun	Gene-carbohydrate and gene-fiber interactions and type 2 diabetes in diverse populations from the National Health and Nutrition Examination Surveys (NHANES) as part of the Epidemiologic Architecture for Genes Linked to Environment (EAGLE) study.	Goodloe RJ, McClellan BE Jr, Boston J, Crawford DC.	In
453	Hassanali N	2014 Jun	Evaluation of common type 2 diabetes risk variants in a South Asian population of Sri Lankan descent.	De Silva NM, Robertson N, Rayner NW, Barrett A, Bennett AJ, Groves CJ, Matthews DR, Katulanda P, Frayling TM, McCarthy MI.	Out
454	Varga TV	2014 Jun	Genetic determinants of long-term changes in blood lipid concentrations: 10-year follow-up of the GLACIER study.	Sonestedt E, Shungin D, Koivula RW, Hallmans G, Escher SA, Barroso I, Nilsson P, Melander O, Orho-Melander M, Renström F, Franks PW.	Out
455	Klimentidis YC	2014 Sep	Multiple metabolic genetic risk scores and type 2 diabetes risk in three racial/ethnic groups.	Wineinger NE, Vazquez AI, de Los Campos G.	In
456	Vaxillaire M	2014 Aug	Type 2 diabetes-related genetic risk scores associated with variations in fasting plasma glucose and development of impaired glucose homeostasis in the prospective DESIR study.	Yengo L, Lobbens S, Rocheleau G, Eury E, Lantieri O, Marre M, Balkau B, Bonnefond A, Froguel P.	Out
457	Goumidi L	2014 May	Effects of established BMI-associated loci on obesity-related traits in a French representative population sample.	Cottel D, Dallongeville J, Amouyel P, Meirhaeghe A.	Out
458	Fava C	2014 Jul	Cardiovascular consequences of a polygenetic component of blood pressure in an urban-based longitudinal study: the Malmö diet and cancer.	Ohlsson T, Sjögren M, Tagetti A, Almgren P, Engström G, Nilsson P, Hedblad B, Minuz P, Melander O.	Out
459	van 't Hof FN	2014 Jul	Genetic risk load according to the site of intracranial aneurysms.	Kurki MI, Kleinloog R, de Bakker PI, von und zu Fraunberg M, Jääskeläinen JE, Gaál EI, Lehto H, Kivisaari R, Laakso A, Niemelä M, Hernesniemi J, Brouwer MC, van de Beek D, Rinkel GJ, Ruigrok YM.	Out
460	Rudkowska I	2014 Jul	Genome-wide association study of the plasma triglyceride response to an n-3 polyunsaturated fatty acid supplementation.	Guénard F, Julien P, Couture P, Lemieux S, Barbier O, Calder PC, Minihane AM, Vohl MC.	Out
461	Levey DF	2014 May	Genetic risk prediction and neurobiological understanding of alcoholism.	Le-Niculescu H, Frank J, Ayalew M, Jain N, Kirlin B, Learman R, Winiger E, Rodd Z, Shekhar A, Schork N, Kiefer F, Wodarz N, Müller-Myhsok B, Dahmen N; GESGA Consortium, Nöthen M, Sherva R, Farrer L, Smith AH, Kranzler HR, Rietschel M, Gelernter J, Niculescu AB.	Out
462	Labos C	2014 Oct	Traditional risk factors and a Genetic Risk Score are associated with age of first acute coronary syndrome.	Wang RH, Pilote L, Bogaty P, Brophy JM, Engert JC, Thanassoulis G.	Out
463	Nicodemus KK	2014 Jul	Variability in working memory performance explained by epistasis vs polygenic scores in the ZNF804A pathway.	Hargreaves A, Morris D, Anney R; Schizophrenia Psychiatric Genome-wide Association Study (GWAS) Consortium; Wellcome Trust Case Control Consortium 2, Gill M, Corvin A, Donohoe G.	Out
464	Zhou XJ	2014 May	Cumulative effects of variants identified by genome-wide association studies in IgA nephropathy.	Qi YY, Hou P, Lv JC, Shi SF, Liu LJ, Zhao N, Zhang H.	Out
465	Disanto G	2014 May	The refinement of genetic predictors of multiple sclerosis.	Dobson R, Pakpoor J, Elangovan RI, Adiutori R, Kuhle J, Giovannoni G.	Out
466	Llewellyn CH	2014 Jul	From modeling to measurement: developmental trends in genetic influence on adiposity in childhood.	Trzaskowski M, Plomin R, Wardle J.	Out
467	Chang YC	2014 Apr	Validation of type 2 diabetes risk variants identified by genome-wide association studies in Han Chinese population: a replication study and meta-analysis.	Liu PH, Yu YH, Kuo SS, Chang TJ, Jiang YD, Nong JY, Hwang JJ, Chuang LM.	Out
468	Salvatore JE	2014 Apr	Polygenic scores predict alcohol problems in an independent sample and show moderation by the environment.	Aliev F, Edwards AC, Evans DM, Macleod J, Hickman M, Lewis G, Kendler KS, Loukola A, Korhonen T, Latvala A, Rose RJ, Kaprio J, Dick DM.	Out
469	Adams JN	2014 Apr	Analysis of common and coding variants with cardiovascular disease in the Diabetes Heart Study.	Raffield LM, Freedman BI, Langefeld CD, Ng MC, Carr JJ, Cox AJ, Bowden DW.	Out
470	Wiste A	2014 Sep	Bipolar polygenic loading and bipolar spectrum features in major depressive disorder.	Robinson EB, Milaneschi Y, Meier S, Ripke S, Clements CC, Fitzmaurice GM, Rietschel M, Penninx BW, Smoller JW, Perlis RH.	Out
471	Li N	2014 Sep	Pleiotropic effects of lipid genes on plasma glucose, HbA1c, and HOMA-IR levels.	van der Sijde MR; LifeLines Cohort Study Group, Bakker SJ, Dullaart RP, van der Harst P, Gansevoort RT, Elbers CC, Wijmenga C, Snieder H, Hofker MH, Fu J.	Out
472	Sieradzka D	2014 Apr	Are genetic risk factors for psychosis also associated with dimension-specific psychotic experiences in adolescence?	Power RA, Freeman D, Cardno AG, McGuire P, Plomin R, Meaburn EL, Dudbridge F, Ronald A.	Out
473	Chang SC	2014 Mar	Genome-wide polygenic scoring for a 14-year long-term average depression phenotype.	Glymour MM, Walter S, Liang L, Koenen KC, Tchetgen EJ, Cornelis MC, Kawachi I, Rimm E, Kubzansky LD.	Out
474	Martin J	2014 Oct	Genetic risk for attention-deficit/hyperactivity disorder contributes to neurodevelopmental traits in the general population.	Hamshere ML, Stergiakouli E, O'Donovan MC, Thapar A.	Out
475	Hong EP	2014 Jul	Genetic risk assessment for cardiovascular disease with seven genes associated with plasma C-reactive protein concentrations in Asian populations.	Kim DH, Suh JG, Park JW.	Out
476	Hiraki LT	2014 Mar	Joint effects of colorectal cancer susceptibility loci, circulating 25-hydroxyvitamin D and risk of colorectal cancer.	Joshi AD, Ng K, Fuchs CS, Ma J, Hazra A, Peters U, Karlson EW, Giovannucci E, Kraft P, Chan AT.	Out
477	Williams SR	2014 Mar	Genome-wide meta-analysis of homocysteine and methionine metabolism identifies five one carbon metabolism loci and a novel association of ALDH1L1 with ischemic stroke.	Yang Q, Chen F, Liu X, Keene KL, Jacques P, Chen WM, Weinstein G, Hsu FC, Beiser A, Wang L, Bookman E, Doheny KF, Wolf PA, Zilka M, Selhub J, Nelson S, Gogarten SM, Worrall BB, Seshadri S, Sale MM; Genomics and Randomized Trials Network; Framingham Heart Study.	Out
478	Erk S	2014 Jul	Replication of brain function effects of a genome-wide supported psychiatric risk variant in the CACNA1C gene and new multi-locus effects.	Meyer-Lindenberg A, Linden DE, Lancaster T, Mohnke S, Grimm O, Degenhardt F, Holmans P, Pocklington A, Schmierer P, Haddad L, Mühleisen TW, Mattheisen M, Witt SH, Romanczuk-Seiferth N, Tost H, Schott BH, Cichon S, Nöthen MM, Rietschel M, Heinz A, Walter H.	Out
479	Zhu J	2014 Mar	Associations of genetic risk score with obesity and related traits and the modifying effect of physical activity in a Chinese Han population.	Loos RJ, Lu L, Zong G, Gan W, Ye X, Sun L, Li H, Lin X.	Out
480	Xi B	2014 Dec	An obesity genetic risk score predicts risk of insulin resistance among Chinese children.	Zhao X, Shen Y, Wu L, Hou D, Cheng H, Mi J.	Out
481	Medici M	2014 Feb	Identification of novel genetic Loci associated with thyroid peroxidase antibodies and clinical thyroid disease.	Porcu E, Pistis G, Teumer A, Brown SJ, Jensen RA, Rawal R, Roef GL, Plantinga TS, Vermeulen SH, Lahti J, Simmonds MJ, Husemoen LL, Freathy RM, Shields BM, Pietzner D, Nagy R, Broer L, Chaker L, Korevaar TI, Plia MG, Sala C, Völker U, Richards JB, Sweep FC, Gieger C, Corre T, Kajantie E, Thuesen B, Taes YE, Visser WE, Hattersley AT, Kratzsch J, Hamilton A, Li W, Homuth G, Lobina M, Mariotti S, Sor…	Out
482	Milton JN	2014 Apr	Prediction of fetal hemoglobin in sickle cell anemia using an ensemble of genetic risk prediction models.	Gordeuk VR, Taylor JG 6th, Gladwin MT, Steinberg MH, Sebastiani P.	Out
483	Opherk C	2014 Apr	Genome-wide genotyping demonstrates a polygenic risk score associated with white matter hyperintensity volume in CADASIL.	Gonik M, Duering M, Malik R, Jouvent E, Hervé D, Adib-Samii P, Bevan S, Pianese L, Silvestri S, Dotti MT, De Stefano N, Liem M, Boon EM, Pescini F, Pachai C, Bracoud L, Müller-Myhsok B, Meitinger T, Rost N, Pantoni L, Lesnik Oberstein S, Federico A, Ragno M, Markus HS, Tournier-Lasserve E, Rosand J, Chabriat H, Dichgans M.	Out
484	Cox AJ	2014 Apr	Genetic risk score associations with cardiovascular disease and mortality in the Diabetes Heart Study.	Hsu FC, Ng MC, Langefeld CD, Freedman BI, Carr JJ, Bowden DW.	Out
485	Papiol S	2014 Feb	Polygenic determinants of white matter volume derived from GWAS lack reproducibility in a replicate sample.	Mitjans M, Assogna F, Piras F, Hammer C, Caltagirone C, Arias B, Ehrenreich H, Spalletta G.	Out
486	Llewellyn CH	2014 Apr	Satiety mechanisms in genetic risk of obesity.	Trzaskowski M, van Jaarsveld CH, Plomin R, Wardle J.	Out
487	Solovieff N	2014 Jul	Genetic association analysis of 300 genes identifies a risk haplotype in SLC18A2 for post-traumatic stress disorder in two independent samples.	Roberts AL, Ratanatharathorn A, Haloosim M, De Vivo I, King AP, Liberzon I, Aiello A, Uddin M, Wildman DE, Galea S, Smoller JW, Purcell SM, Koenen KC.	Out
488	Chen Z	2014 Feb	Joint effects of known type 2 diabetes susceptibility loci in genome-wide association study of Singapore Chinese: the Singapore Chinese health study.	Pereira MA, Seielstad M, Koh WP, Tai ES, Teo YY, Liu J, Hsu C, Wang R, Odegaard AO, Thyagarajan B, Koratkar R, Yuan JM, Gross MD, Stram DO.	Out
489	Vassy JL	2014 Jun	Polygenic type 2 diabetes prediction at the limit of common variant detection.	Hivert MF, Porneala B, Dauriz M, Florez JC, Dupuis J, Siscovick DS, Fornage M, Rasmussen-Torvik LJ, Bouchard C, Meigs JB.	In
490	Han MR	2015 Sep	Evaluating 17 breast cancer susceptibility loci in the Nashville breast health study.	Deming-Halverson S, Cai Q, Wen W, Shrubsole MJ, Shu XO, Zheng W, Long J.	Out
491	Ibrahim-Verbaas CA	2014 Feb	Predicting stroke through genetic risk functions: the CHARGE Risk Score Project.	Fornage M, Bis JC, Choi SH, Psaty BM, Meigs JB, Rao M, Nalls M, Fontes JD, O'Donnell CJ, Kathiresan S, Ehret GB, Fox CS, Malik R, Dichgans M, Schmidt H, Lahti J, Heckbert SR, Lumley T, Rice K, Rotter JI, Taylor KD, Folsom AR, Boerwinkle E, Rosamond WD, Shahar E, Gottesman RF, Koudstaal PJ, Amin N, Wieberdink RG, Dehghan A, Hofman A, Uitterlinden AG, Destefano AL, Debette S, Xue L, Beiser A, Wolf …	Out
492	Malik R	2014 Feb	Multilocus genetic risk score associates with ischemic stroke in case-control and prospective cohort studies.	Bevan S, Nalls MA, Holliday EG, Devan WJ, Cheng YC, Ibrahim-Verbaas CA, Verhaaren BF, Bis JC, Joon AY, de Stefano AL, Fornage M, Psaty BM, Ikram MA, Launer LJ, van Duijn CM, Sharma P, Mitchell BD, Rosand J, Meschia JF, Levi C, Rothwell PM, Sudlow C, Markus HS, Seshadri S, Dichgans M; Wellcome Trust Case Control Consortium 2.	Out
493	Belsky DW	2013 Aug	Polygenic risk and the development and course of asthma: an analysis of data from a four-decade longitudinal study.	Sears MR, Hancox RJ, Harrington H, Houts R, Moffitt TE, Sugden K, Williams B, Poulton R, Caspi A.	Out
494	Reilly D	2013 Dec	Use of systems biology approaches to analysis of genome-wide association studies of myocardial infarction and blood cholesterol in the nurses' health study and health professionals' follow-up study.	Hao K, Jensen MK, Girman CJ, Rimm EB.	Out
495	Zhou L	2013 Dec	A genome wide association study identifies common variants associated with lipid levels in the Chinese population.	He M, Mo Z, Wu C, Yang H, Yu D, Yang X, Zhang X, Wang Y, Sun J, Gao Y, Tan A, He Y, Zhang H, Qin X, Zhu J, Li H, Lin X, Zhu J, Min X, Lang M, Li D, Zhai K, Chang J, Tan W, Yuan J, Chen W, Wang Y, Wei S, Miao X, Wang F, Fang W, Liang Y, Deng Q, Dai X, Lin D, Huang S, Guo H, Lilly Zheng S, Xu J, Lin D, Hu FB, Wu T.	Out
496	Cui J	2014 Mar	The influence of polygenic risk scores on heritability of anti-CCP level in RA.	Taylor KE, Lee YC, Källberg H, Weinblatt ME, Coblyn JS, Klareskog L, Criswell LA, Gregersen PK, Shadick NA, Plenge RM, Karlson EW.	Out
497	Tam CH	2013 Dec	Use of net reclassification improvement (NRI) method confirms the utility of combined genetic risk score to predict type 2 diabetes.	Ho JS, Wang Y, Lam VK, Lee HM, Jiang G, Lau ES, Kong AP, Fan X, Woo JL, Tsui SK, Ng MC, So WY, Chan JC, Ma RC.	Out
498	Warren Andersen S	2014 Feb	Breast cancer susceptibility loci in association with age at menarche, age at natural menopause and the reproductive lifespan.	Trentham-Dietz A, Gangnon RE, Hampton JM, Skinner HG, Engelman CD, Klein BE, Titus LJ, Egan KM, Newcomb PA.	Out
499	Luciano M	2014 Jun	Predicting cognitive ability in ageing cohorts using Type 2 diabetes genetic risk.	Mõttus R, Harris SE, Davies G, Payton A, Ollier WE, Horan MA, Starr JM, Porteous DJ, Pendleton N, Deary IJ.	Out
500	Lencz T	2014 Feb	Molecular genetic evidence for overlap between general cognitive ability and risk for schizophrenia: a report from the Cognitive Genomics consorTium (COGENT).	Knowles E, Davies G, Guha S, Liewald DC, Starr JM, Djurovic S, Melle I, Sundet K, Christoforou A, Reinvang I, Mukherjee S, DeRosse P, Lundervold A, Steen VM, John M, Espeseth T, Räikkönen K, Widen E, Palotie A, Eriksson JG, Giegling I, Konte B, Ikeda M, Roussos P, Giakoumaki S, Burdick KE, Payton A, Ollier W, Horan M, Donohoe G, Morris D, Corvin A, Gill M, Pendleton N, Iwata N, Darvasi A, Bitsios…	In
501	Yerges-Armstrong LM	2014 Jun	Association analysis of BMD-associated SNPs with knee osteoarthritis.	Yau MS, Liu Y, Krishnan S, Renner JB, Eaton CB, Kwoh CK, Nevitt MC, Duggan DJ, Mitchell BD, Jordan JM, Hochberg MC, Jackson RD.	Out
502	Purrington KS	2014 May	Genome-wide association study identifies 25 known breast cancer susceptibility loci as risk factors for triple-negative breast cancer.	Slager S, Eccles D, Yannoukakos D, Fasching PA, Miron P, Carpenter J, Chang-Claude J, Martin NG, Montgomery GW, Kristensen V, Anton-Culver H, Goodfellow P, Tapper WJ, Rafiq S, Gerty SM, Durcan L, Konstantopoulou I, Fostira F, Vratimos A, Apostolou P, Konstanta I, Kotoula V, Lakis S, Dimopoulos MA, Skarlos D, Pectasides D, Fountzilas G, Beckmann MW, Hein A, Ruebner M, Ekici AB, Hartmann A, Schulz-…	Out
503	Hargreaves A	2014 Jul	The one and the many: effects of the cell adhesion molecule pathway on neuropsychological function in psychosis.	Anney R, O'Dushlaine C, Nicodemus KK; Schizophrenia Psychiatric Genome-Wide Association Study Consortium (PGC-SCZ); Wellcome Trust Case Control Consortium 2, Gill M, Corvin A, Morris D, Donohoe G.	Out
504	Ruderfer DM	2014 Sep	Polygenic dissection of diagnosis and clinical dimensions of bipolar disorder and schizophrenia.	Fanous AH, Ripke S, McQuillin A, Amdur RL; Schizophrenia Working Group of Psychiatric Genomics Consortium; Bipolar Disorder Working Group of Psychiatric Genomics Consortium; Cross-Disorder Working Group of Psychiatric Genomics Consortium, Gejman PV, O'Donovan MC, Andreassen OA, Djurovic S, Hultman CM, Kelsoe JR, Jamain S, Landén M, Leboyer M, Nimgaonkar V, Nurnberger J, Smoller JW, Craddock N, Co…	Out
505	Walter S	2013 Nov	Performance of polygenic scores for predicting phobic anxiety.	Glymour MM, Koenen K, Liang L, Tchetgen Tchetgen EJ, Cornelis M, Chang SC, Rimm E, Kawachi I, Kubzansky LD.	Out
506	Sorosina M	2014 Jun	Genetic burden of common variants in progressive and bout-onset multiple sclerosis.	Brambilla P, Clarelli F, Barizzone N, Lupoli S, Guaschino C, Osiceanu AM, Moiola L, Ghezzi A, Coniglio G, Patti F, Mancardi G, Manunta P, Glorioso N, Guerini FR, Bergamaschi R, Perla F; PROGRESSO; PROGEMUS, Martinelli V, Cusi D, Leone M, Comi G, D'Alfonso S, Martinelli-Boneschi F.	Out
507	Zhao X	2014 Feb	An obesity genetic risk score is associated with metabolic syndrome in Chinese children.	Xi B, Shen Y, Wu L, Hou D, Cheng H, Mi J.	Out
508	Butoescu V	2014 Apr	Does genotyping of risk-associated single nucleotide polymorphisms improve patient selection for prostate biopsy when combined with a prostate cancer risk calculator?	Ambroise J, Stainier A, Dekairelle AF, Gala JL, Tombal B.	Out
509	Wang MH	2014 May	Gene-gene and gene-environment interactions in ulcerative colitis.	Fiocchi C, Zhu X, Ripke S, Kamboh MI, Rebert N, Duerr RH, Achkar JP.	Out
510	Howe LD	2013 Dec	Genetic influences on trajectories of systolic blood pressure across childhood and adolescence.	Parmar PG, Paternoster L, Warrington NM, Kemp JP, Briollais L, Newnham JP, Timpson NJ, Smith GD, Ring SM, Evans DM, Tilling K, Pennell CE, Beilin LJ, Palmer LJ, Lawlor DA.	Out
511	van Pelt ED	2013 Dec	Risk genes associated with pediatric-onset MS but not with monophasic acquired CNS demyelination.	Mescheriakova JY, Makhani N, Ketelslegers IA, Neuteboom RF, Kundu S, Broer L, Janssens C, Catsman-Berrevoets CE, van Duijn CM, Banwell B, Bar-Or A, Hintzen RQ.	Out
512	Qi Y	2014 Feb	Replication of the top 10 most significant polymorphisms from a large blood pressure genome-wide association study of northeastern Han Chinese East Asians.	Zhao H, Wang Y, Wang Y, Lu C, Xiao Y, Cao J, Jia N, Wang B, Niu W.	Out
513	Zammit S	2014 Nov	A population-based study of genetic variation and psychotic experiences in adolescents.	Hamshere M, Dwyer S, Georgiva L, Timpson N, Moskvina V, Richards A, Evans DM, Lewis G, Jones P, Owen MJ, O'Donovan MC.	Out
514	Choi H	2013 Oct	Genome-wide genotype-based risk model for survival in acute myeloid leukaemia patients with normal karyotype.	Jung C, Sohn SK, Kim S, Kim HJ, Kim YK, Kim T, Zhang Z, Shin ES, Lee JE, Moon JH, Kim SH, Kim KH, Mun YC, Kim H, Park J, Kim J, Kim D.	Out
515	Wang P	2014 Jan	Genetic score of multiple risk-associated single nucleotide polymorphisms is a marker for geneticsusceptibility to bladder cancer.	Ye D, Guo J, Liu F, Jiang H, Gong J, Gu C, Shao Q, Sun J, Zheng SL, Yu H, Lin X, Xia G, Fang Z, Zhu Y, Ding Q, Xu J.	Out
516	Low SK	2013 Oct	Genome-wide association study of breast cancer in the Japanese population.	Takahashi A, Ashikawa K, Inazawa J, Miki Y, Kubo M, Nakamura Y, Katagiri T.	Out
517	Klimentidis YC	2014 May	CDKAL1 and HHEX are associated with type 2 diabetes-related traits among Yup'ik people.	Lemas DJ, Wiener HH, O'Brien DM, Havel PJ, Stanhope KL, Hopkins SE, Tiwari HK, Boyer BB.	Out
518	Sakai K	2013 Sep	Replication study for the association of 9 East Asian GWAS-derived loci with susceptibility to type 2 diabetes in a Japanese population.	Imamura M, Tanaka Y, Iwata M, Hirose H, Kaku K, Maegawa H, Watada H, Tobe K, Kashiwagi A, Kawamori R, Maeda S.	Out
519	Ligthart L	2014 Feb	Genetic risk score analysis indicates migraine with and without comorbid depression are genetically different disorders.	Hottenga JJ, Lewis CM, Farmer AE, Craig IW, Breen G, Willemsen G, Vink JM, Middeldorp CM, Byrne EM, Heath AC, Madden PA, Pergadia ML, Montgomery GW, Martin NG, Penninx BW, McGuffin P, Boomsma DI, Nyholt DR.	Out
520	Bhatnagar P	2013 Sep	Genome-wide meta-analysis of systolic blood pressure in children with sickle cell disease.	Barron-Casella E, Bean CJ, Milton JN, Baldwin CT, Steinberg MH, Debaun M, Casella JF, Arking DE.	Out
521	Workalemahu T	2013 Sep	Genome-wide and candidate gene association studies of placental abruption.	Enquobahrie DA, Moore A, Sanchez SE, Ananth CV, Pacora PN, Liang L, Salazar M, Williams MA.	Out
522	Prizment AE	2013 Dec	Plasma C-reactive protein, genetic risk score, and risk of common cancers in the Atherosclerosis Risk in Communities study.	Folsom AR, Dreyfus J, Anderson KE, Visvanathan K, Joshu CE, Platz EA, Pankow JS	Out
523	Chung S	2013 Sep	A genome-wide association study of chemotherapy-induced alopecia in breast cancer patients.	Low SK, Zembutsu H, Takahashi A, Kubo M, Sasa M, Nakamura Y.	Out
524	Hiraki LT	2013 Nov	Genetic predictors of circulating 25-hydroxyvitamin d and risk of colorectal cancer.	Qu C, Hutter CM, Baron JA, Berndt SI, Bézieau S, Brenner H, Caan BJ, Casey G, Chang-Claude J, Chanock SJ, Conti DV, Duggan D, Fuchs CS, Gallinger S, Giovannucci EL, Harrison TA, Hayes RB, Hazra A, Henderson B, Hoffmeister M, Hopper JL, Hudson TJ, Jenkins MA, Küry S, Le Marchand L, Lemire M, Ma J, Manson JE, Nan H, Newcomb PA, Ng K, Potter JD, Schoen RE, Schumacher FR, Seminara D, Slattery ML, Wac…	Out
525	Bigdeli TB	2014 Jan	Molecular validation of the schizophrenia spectrum.	Bacanu SA, Webb BT, Walsh D, O'Neill FA, Fanous AH, Riley BP, Kendler KS.	Out
526	Di Paola R	2013 Dec	Role of obesity on all-cause mortality in whites with type 2 diabetes from Italy.	Marucci A, Fontana A, Menzaghi C, Salvemini L, Copetti M, Pellegrini F, De Cosmo S, Trischitta V.	Out
527	Imamura M	2013 Oct	Assessing the clinical utility of a genetic risk score constructed using 49 susceptibility alleles for type 2 diabetes in a Japanese population.	Shigemizu D, Tsunoda T, Iwata M, Maegawa H, Watada H, Hirose H, Tanaka Y, Tobe K, Kaku K, Kashiwagi A, Kawamori R, Maeda S.	Out
528	Mägi R	2013 Aug	Contribution of 32 GWAS-identified common variants to severe obesity in European adults referred for bariatric surgery.	Manning S, Yousseif A, Pucci A, Santini F, Karra E, Querci G, Pelosini C, McCarthy MI, Lindgren CM, Batterham RL.	Out
529	Kühn T	2013 Jul	Plasma 25-hydroxyvitamin D and its genetic determinants in relation to incident myocardial infarction and stroke in the European prospective investigation into cancer and nutrition (EPIC)-Germany study.	Kaaks R, Teucher B, Hirche F, Dierkes J, Weikert C, Katzke V, Boeing H, Stangl GI, Buijsse B.	Out
530	Ahmad S	2013 Jul	Gene × physical activity interactions in obesity: combined analysis of 111,421 individuals of European ancestry.	Rukh G, Varga TV, Ali A, Kurbasic A, Shungin D, Ericson U, Koivula RW, Chu AY, Rose LM, Ganna A, Qi Q, Stančáková A, Sandholt CH, Elks CE, Curhan G, Jensen MK, Tamimi RM, Allin KH, Jørgensen T, Brage S, Langenberg C, Aadahl M, Grarup N, Linneberg A, Paré G; InterAct Consortium; DIRECT Consortium, Magnusson PK, Pedersen NL, Boehnke M, Hamsten A, Mohlke KL, Pasquale LT, Pedersen O, Scott RA, Ridker…	Out
531	Yu B	2013 Dec	Genome-wide association study of a heart failure related metabolomic profile among African Americans in the Atherosclerosis Risk in Communities (ARIC) study.	Zheng Y, Alexander D, Manolio TA, Alonso A, Nettleton JA, Boerwinkle E.	Out
532	Cheung CL	2013 Nov	Genetic variant in vitamin D binding protein is associated with serum 25-hydroxyvitamin D and vitamin D insufficiency in southern Chinese.	Lau KS, Sham PC, Tan KC, Kung AW.	Out
533	Moskvina V	2013 Oct	Analysis of genome-wide association studies of Alzheimer disease and of Parkinson disease to determine if these 2 diseases share a common genetic risk.	Harold D, Russo G, Vedernikov A, Sharma M, Saad M, Holmans P, Bras JM, Bettella F, Keller MF, Nicolaou N, Simón-Sánchez J, Gibbs JR, Schulte C, Durr A, Guerreiro R, Hernandez D, Brice A, Stefánsson H, Majamaa K, Gasser T, Heutink P, Wood N, Martinez M, Singleton AB, Nalls MA, Hardy J, Owen MJ, O'Donovan MC, Williams J, Morris HR, Williams NM; IPDGC and GERAD Investigators.	Out
534	Isobe N	2013 Oct	Genetic burden in multiple sclerosis families.	Damotte V, Lo Re V, Ban M, Pappas D, Guillot-Noel L, Rebeix I, Compston A, Mack T, Cozen W, Fontaine B, Hauser SL, Oksenberg JR, Sawcer S, Gourraud PA.	Out
535	Warren Andersen S	2013 Jul	The associations between a polygenic score, reproductive and menstrual risk factors and breast cancer risk.	Trentham-Dietz A, Gangnon RE, Hampton JM, Figueroa JD, Skinner HG, Engelman CD, Klein BE, Titus LJ, Newcomb PA.	Out
536	Psychosis Endophenotypes International Consortium	2014 Mar	A genome-wide association analysis of a broad psychosis phenotype identifies three loci for further investigation.	Wellcome Trust Case-Control Consortium 2, Bramon E, Pirinen M, Strange A, Lin K, Freeman C, Bellenguez C, Su Z, Band G, Pearson R, Vukcevic D, Langford C, Deloukas P, Hunt S, Gray E, Dronov S, Potter SC, Tashakkori-Ghanbaria A, Edkins S, Bumpstead SJ, Arranz MJ, Bakker S, Bender S, Bruggeman R, Cahn W, Chandler D, Collier DA, Crespo-Facorro B, Dazzan P, de Haan L, Di Forti M, Dragović M, Giegling…	Out
537	Dai X	2013 Aug	Association between serum uric acid and the metabolic syndrome among a middle- and old-age Chinese population.	Yuan J, Yao P, Yang B, Gui L, Zhang X, Guo H, Wang Y, Chen W, Wei S, Miao X, Li X, Min X, Yang H, Fang W, Liang Y, Hu FB, Wu T, He M.	Out
538	Rukh G	2013 Nov	Genetic susceptibility to obesity and diet intakes: association and interaction analyses in the Malmö Diet and Cancer Study.	Sonestedt E, Melander O, Hedblad B, Wirfält E, Ericson U, Orho-Melander M.	Out
539	Kleinloog R	2013 Oct	The association between genetic risk factors and the size of intracranial aneurysms at time of rupture.	van 't Hof FN, Wolters FJ, Rasing I, van der Schaaf IC, Rinkel GJ, Ruigrok YM.	Out
540	Andersson EA	2013 Oct	Genetic risk score of 46 type 2 diabetes risk variants associates with changes in plasma glucose and estimates of pancreatic β-cell function over 5 years of follow-up.	Allin KH, Sandholt CH, Borglykke A, Lau CJ, Ribel-Madsen R, Sparsø T, Justesen JM, Harder MN, Jørgensen ME, Jørgensen T, Hansen T, Pedersen O.	Out
541	Tragante V	2013 Oct	The impact of susceptibility loci for coronary artery disease on other vascular domains and recurrence risk.	Doevendans PA, Nathoe HM, van der Graaf Y, Spiering W, Algra A, de Borst GJ, de Bakker PI, Asselbergs FW; SMART study group.	Out
542	van Meurs JB	2013 Sep	Common genetic loci influencing plasma homocysteine concentrations and their effect on risk of coronary artery disease.	Pare G, Schwartz SM, Hazra A, Tanaka T, Vermeulen SH, Cotlarciuc I, Yuan X, Mälarstig A, Bandinelli S, Bis JC, Blom H, Brown MJ, Chen C, Chen YD, Clarke RJ, Dehghan A, Erdmann J, Ferrucci L, Hamsten A, Hofman A, Hunter DJ, Goel A, Johnson AD, Kathiresan S, Kampman E, Kiel DP, Kiemeney LA, Chambers JC, Kraft P, Lindemans J, McKnight B, Nelson CP, O'Donnell CJ, Psaty BM, Ridker PM, Rivadeneira F, R…	Out
543	Sandholt CH	2014 Mar	The effect of GWAS identified BMI loci on changes in body weight among middle-aged Danes during a five-year period.	Allin KH, Toft U, Borglykke A, Ribel-Madsen R, Sparso T, Justesen JM, Harder MN, Jørgensen T, Hansen T, Pedersen O.	Out
544	Choh AC	2014 Mar	Gene-by-age effects on BMI from birth to adulthood: the Fels Longitudinal Study.	Lee M, Kent JW, Diego VP, Johnson W, Curran JE, Dyer TD, Bellis C, Blangero J, Siervogel RM, Towne B, Demerath EW, Czerwinski SA.	Out
545	Leone MA	2013 Jun	Association of genetic markers with CSF oligoclonal bands in multiple sclerosis patients.	Barizzone N, Esposito F, Lucenti A, Harbo HF, Goris A, Kockum I, Oturai AB, Celius EG, Mero IL, Dubois B, Olsson T, Søndergaard HB, Cusi D, Lupoli S, Andreassen BK; International Multiple Sclerosis Genetics Consortium; Wellcome Trust Case Control Consortium 2, Myhr KM, Guerini FR; PROGEMUS Group; PROGRESSO Group, Comi G, Martinelli-Boneschi F, D'Alfonso S.	Out
546	Xi B	2014 Jan	Association of common variants in/near six genes (ATP2B1, CSK, MTHFR, CYP17A1, STK39 and FGF5) with blood pressure/hypertension risk in Chinese children.	Shen Y, Zhao X, Chandak GR, Cheng H, Hou D, Li Y, Ott J, Zhang Y, Wang X, Mi J.	Out
547	Urano W	2013 Aug	Effect of genetic polymorphisms on development of gout.	Taniguchi A, Inoue E, Sekita C, Ichikawa N, Koseki Y, Kamatani N, Yamanaka H.	Out
548	Kerns SL	2013 Jun	Genome-wide association study identifies a region on chromosome 11q14.3 associated with late rectal bleeding following radiation therapy for prostate cancer.	Stock RG, Stone NN, Blacksburg SR, Rath L, Vega A, Fachal L, Gómez-Caamaño A, De Ruysscher D, Lammering G, Parliament M, Blackshaw M, Sia M, Cesaretti J, Terk M, Hixson R, Rosenstein BS, Ostrer H.	Out
549	Yu OH	2013 Aug	An assessment of the shared allelic architecture between type II diabetes and prostate cancer.	Foulkes WD, Dastani Z, Martin RM, Eeles R; PRACTICAL Consortium; CRUK GWASInvestigators, Richards JB.	Out
550	Belsky DW	2013 May	Development and evaluation of a genetic risk score for obesity.	Moffitt TE, Sugden K, Williams B, Houts R, McCarthy J, Caspi A.	In
551	Heilmann S	2013 Oct	Evidence for a polygenic contribution to androgenetic alopecia.	Brockschmidt FF, Hillmer AM, Hanneken S, Eigelshoven S, Ludwig KU, Herold C, Mangold E, Becker T, Kruse R, Knapp M, Nöthen MM.	Out
552	Mühlenbruch K	2013 May	The value of genetic information for diabetes risk prediction - differences according to sex, age, family history and obesity.	Jeppesen C, Joost HG, Boeing H, Schulze MB.	Out
553	Adib-Samii P	2013 Jun	17q25 Locus is associated with white matter hyperintensity volume in ischemic stroke, but not with lacunar stroke status.	Rost N, Traylor M, Devan W, Biffi A, Lanfranconi S, Fitzpatrick K, Bevan S, Kanakis A, Valant V, Gschwendtner A, Malik R, Richie A, Gamble D, Segal H, Parati EA, Ciusani E, Holliday EG, Maguire J, Wardlaw J, Worrall B, Bis J, Wiggins KL, Longstreth W, Kittner SJ, Cheng YC, Mosley T, Falcone GJ, Furie KL, Leiva-Salinas C, Lau BC, Saleem Khan M; Australian Stroke Genetics Collaborative; Wellcome Tr…	Out
554	Jääskeläinen T	2013 Nov	Genetic predisposition to obesity and lifestyle factors--the combined analyses of twenty-six known BMI- and fourteen known waist:hip ratio (WHR)-associated variants in the Finnish Diabetes Prevention Study.	Paananen J, Lindström J, Eriksson JG, Tuomilehto J, Uusitupa M; Finnish Diabetes Prevention Study Group.	Out
555	Dastani Z	2013 Jul	The shared allelic architecture of adiponectin levels and coronary artery disease.	Johnson T, Kronenberg F, Nelson CP, Assimes TL, März W; CARDIoGRAM Consortium; ADIPOGen Consortium, Richards JB.	Out
556	Liyanarachchi S	2013 Dec	Cumulative risk impact of five genetic variants associated with papillary thyroid carcinoma.	Wojcicka A, Li W, Czetwertynska M, Stachlewska E, Nagy R, Hoag K, Wen B, Ploski R, Ringel MD, Kozłowicz-Gudzinska I, Gierlikowski W, Jazdzewski K, He H, de la Chapelle A.	Out
557	Albagha OM	2013 Nov	Common susceptibility alleles and SQSTM1 mutations predict disease extent and severity in a multinational study of patients with Paget's disease.	Visconti MR, Alonso N, Wani S, Goodman K, Fraser WD, Gennari L, Merlotti D, Gianfrancesco F, Esposito T, Rendina D, di Stefano M, Isaia G, Brandi ML, Giusti F, Del Pino-Montes J, Corral-Gudino L, Gonzalez-Sarmiento R, Ward L, Rea SL, Ratajczak T, Walsh JP, Ralston SH.	Out
558	Low SK	2013 Aug	Genome-wide association study of chemotherapeutic agent-induced severe neutropenia/leucopenia for patients in Biobank Japan.	Chung S, Takahashi A, Zembutsu H, Mushiroda T, Kubo M, Nakamura Y.	Out
559	Lövkvist H	2013 Sep	Are 25 SNPs from the CARDIoGRAM study associated with ischaemic stroke?	Sjögren M, Höglund P, Engström G, Jern C, Olsson S, Smith JG, Hedblad B, Andsberg G, Delavaran H, Jood K, Kristoffersson U, Norrving B, Melander O, Lindgren A.	Out
560	González JR	2014 Aug	Genetic risk profiles for a childhood with severe overweight.	Estévez MN, Giralt PS, Cáceres A, Pérez LM, González-Carpio M, Ballester F, Sunyer J, Rodríguez-López R.	Out
561	Tikkanen E	2013 Sep	Genetic risk prediction and a 2-stage risk screening strategy for coronary heart disease.	Havulinna AS, Palotie A, Salomaa V, Ripatti S.	Out
562	Hamshere ML	2013 Aug	High loading of polygenic risk for ADHD in children with comorbid aggression.	Langley K, Martin J, Agha SS, Stergiakouli E, Anney RJ, Buitelaar J, Faraone SV, Lesch KP, Neale BM, Franke B, Sonuga-Barke E, Asherson P, Merwood A, Kuntsi J, Medland SE, Ripke S, Steinhausen HC, Freitag C, Reif A, Renner TJ, Romanos M, Romanos J, Warnke A, Meyer J, Palmason H, Vasquez AA, Lambregts-Rommelse N, Roeyers H, Biederman J, Doyle AE, Hakonarson H, Rothenberger A, Banaschewski T, Oades…	Out
563	Wang MH	2013 Aug	A novel approach to detect cumulative genetic effects and genetic interactions in Crohn's disease.	Fiocchi C, Ripke S, Zhu X, Duerr RH, Achkar JP.	Out
564	Long J	2013 Apr	Evaluating genome-wide association study-identified breast cancer risk variants in African-American women.	Zhang B, Signorello LB, Cai Q, Deming-Halverson S, Shrubsole MJ, Sanderson M, Dennis J, Michailidou K, Easton DF, Shu XO, Blot WJ, Zheng W.	Out
565	Xi B	2013 Aug	Influence of obesity on association between genetic variants identified by genome-wide association studies and hypertension risk in Chinese children.	Zhao X, Chandak GR, Shen Y, Cheng H, Hou D, Wang X, Mi J.	Out
566	Xi B	2013 Jul	Associations of obesity susceptibility loci with hypertension in Chinese children.	Zhao X, Shen Y, Wu L, Hotta K, Hou D, Cheng H, Wang X, Mi J.	Out
567	Shen C	2013 Mar	Evaluating GWAS-identified SNPs for age at natural menopause among chinese women.	Delahanty RJ, Gao YT, Lu W, Xiang YB, Zheng Y, Cai Q, Zheng W, Shu XO, Long J.	Out
568	Chang J	2013 Aug	Risk prediction of esophageal squamous-cell carcinoma with common genetic variants and lifestyle factors in Chinese population.	Huang Y, Wei L, Ma B, Miao X, Li Y, Hu Z, Yu D, Jia W, Liu Y, Tan W, He Z, Ke Y, Wu T, Shen H, Zeng Y, Wu C, Lin D.	Out
569	Garcia-Closas M	2013 Apr	Common genetic polymorphisms modify the effect of smoking on absolute risk of bladder cancer.	Rothman N, Figueroa JD, Prokunina-Olsson L, Han SS, Baris D, Jacobs EJ, Malats N, De Vivo I, Albanes D, Purdue MP, Sharma S, Fu YP, Kogevinas M, Wang Z, Tang W, Tardón A, Serra C, Carrato A, García-Closas R, Lloreta J, Johnson A, Schwenn M, Karagas MR, Schned A, Andriole G Jr, Grubb R 3rd, Black A, Gapstur SM, Thun M, Diver WR, Weinstein SJ, Virtamo J, Hunter DJ, Caporaso N, Landi MT, Hutchinson …	Out
570	Belsky DW	2013 May	Polygenic risk and the developmental progression to heavy, persistent smoking and nicotine dependence: evidence from a 4-decade longitudinal study.	Moffitt TE, Baker TB, Biddle AK, Evans JP, Harrington H, Houts R, Meier M, Sugden K, Williams B, Poulton R, Caspi A.	Out
571	Codd V	2013 Apr	Identification of seven loci affecting mean telomere length and their association with disease.	Nelson CP, Albrecht E, Mangino M, Deelen J, Buxton JL, Hottenga JJ, Fischer K, Esko T, Surakka I, Broer L, Nyholt DR, Mateo Leach I, Salo P, Hägg S, Matthews MK, Palmen J, Norata GD, O'Reilly PF, Saleheen D, Amin N, Balmforth AJ, Beekman M, de Boer RA, Böhringer S, Braund PS, Burton PR, de Craen AJ, Denniff M, Dong Y, Douroudis K, Dubinina E, Eriksson JG, Garlaschelli K, Guo D, Hartikainen AL, He…	Out
572	Rotger M	2013 Jul	Contribution of genetic background, traditional risk factors, and HIV-related factors to coronary artery disease events in HIV-positive persons.	Glass TR, Junier T, Lundgren J, Neaton JD, Poloni ES, van 't Wout AB, Lubomirov R, Colombo S, Martinez R, Rauch A, Günthard HF, Neuhaus J, Wentworth D, van Manen D, Gras LA, Schuitemaker H, Albini L, Torti C, Jacobson LP, Li X, Kingsley LA, Carli F, Guaraldi G, Ford ES, Sereti I, Hadigan C, Martinez E, Arnedo M, Egaña-Gorroño L, Gatell JM, Law M, Bendall C, Petoumenos K, Rockstroh J, Wasmuth JC, …	Out
573	Lemas DJ	2013 Sep	Obesity polymorphisms identified in genome-wide association studies interact with n-3 polyunsaturated fatty acid intake and modify the genetic association with adiposity phenotypes in Yup'ik people.	Klimentidis YC, Wiener HH, O'Brien DM, Hopkins SE, Allison DB, Fernandez JR, Tiwari HK, Boyer BB.	Out
574	Havulinna AS	2013 May	A blood pressure genetic risk score is a significant predictor of incident cardiovascular events in 32,669 individuals.	Kettunen J, Ukkola O, Osmond C, Eriksson JG, Kesäniemi YA, Jula A, Peltonen L, Kontula K, Salomaa V, Newton-Cheh C.	Out
575	Shah T	2013 Apr	Gene-centric analysis identifies variants associated with interleukin-6 levels and shared pathways with other inflammation markers.	Zabaneh D, Gaunt T, Swerdlow DI, Shah S, Talmud PJ, Day IN, Whittaker J, Holmes MV, Sofat R, Humphries SE, Kivimaki M, Kumari M, Hingorani AD, Casas JP.	Out
576	Lieb W	2013 May	Genetic predisposition to higher blood pressure increases coronary artery disease risk.	Jansen H, Loley C, Pencina MJ, Nelson CP, Newton-Cheh C, Kathiresan S, Reilly MP, Assimes TL, Boerwinkle E, Hall AS, Hengstenberg C, Laaksonen R, McPherson R, Thorsteinsdottir U, Ziegler A, Peters A, Thompson JR, König IR, Erdmann J, Samani NJ, Vasan RS, Schunkert H; CARDIoGRAM.	Out
577	Pearce CL	2013 May	Combined and interactive effects of environmental and GWAS-identified risk factors in ovarian cancer.	Rossing MA, Lee AW, Ness RB, Webb PM; for Australian Cancer Study (Ovarian Cancer); Australian Ovarian Cancer Study Group, Chenevix-Trench G, Jordan SM, Stram DA, Chang-Claude J, Hein R, Nickels S, Lurie G, Thompson PJ, Carney ME, Goodman MT, Moysich K, Hogdall E, Jensen A, Goode EL, Fridley BL, Cunningham JM, Vierkant RA, Weber RP, Ziogas A, Anton-Culver H, Gayther SA, Gentry-Maharaj A, Menon U,…	Out
578	Fritsche LG	2013 Apr	Seven new loci associated with age-related macular degeneration.	Chen W, Schu M, Yaspan BL, Yu Y, Thorleifsson G, Zack DJ, Arakawa S, Cipriani V, Ripke S, Igo RP Jr, Buitendijk GH, Sim X, Weeks DE, Guymer RH, Merriam JE, Francis PJ, Hannum G, Agarwal A, Armbrecht AM, Audo I, Aung T, Barile GR, Benchaboune M, Bird AC, Bishop PN, Branham KE, Brooks M, Brucker AJ, Cade WH, Cain MS, Campochiaro PA, Chan CC, Cheng CY, Chew EY, Chin KA, Chowers I, Clayton DG, Cojoca…	In
579	Cross-Disorder Group of the Psychiatric Genomics Consortium	2013 Apr	Identification of risk loci with shared effects on five major psychiatric disorders: a genome-wide analysis.	N/A	Out
580	Whalley HC	2013 Aug	Polygenic risk and white matter integrity in individuals at high risk of mood disorder.	Sprooten E, Hackett S, Hall L, Blackwood DH, Glahn DC, Bastin M, Hall J, Lawrie SM, Sussmann JE, McIntosh AM.	Out
581	Xi B	2013 Feb	Study of 11 BMI-associated loci identified in GWAS for associations with central obesity in the Chinese children.	Cheng H, Shen Y, Chandak GR, Zhao X, Hou D, Wu L, Wang X, Mi J.	Out
582	Du M	2013 Feb	Genetic predisposition to higher body mass index or type 2 diabetes and leukocyte telomere length in the Nurses' Health Study.	Prescott J, Cornelis MC, Hankinson SE, Giovannucci E, Kraft P, De Vivo I.	Out
583	McIntosh AM	2013 May	Polygenic risk for schizophrenia is associated with cognitive change between childhood and old age.	Gow A, Luciano M, Davies G, Liewald DC, Harris SE, Corley J, Hall J, Starr JM, Porteous DJ, Tenesa A, Visscher PM, Deary IJ.	Out
584	van Scheltinga AF	2013 Dec	Schizophrenia genetic variants are not associated with intelligence.	Bakker SC, van Haren NE, Derks EM, Buizer-Voskamp JE, Cahn W, Ripke S; Psychiatric Genome-Wide Association Study (GWAS) Consortium, Ophoff RA, Kahn RS.	Out
585	Delahanty RJ	2013 Apr	Evaluation of GWAS-identified genetic variants for age at menarche among Chinese women.	Beeghly-Fadiel A, Long JR, Gao YT, Lu W, Xiang YB, Zheng Y, Ji BT, Wen WQ, Cai QY, Zheng W, Shu XO.	Out
586	Verhoeven VJ	2013 Mar	Genome-wide meta-analyses of multiancestry cohorts identify multiple new susceptibility loci for refractive error and myopia.	Hysi PG, Wojciechowski R, Fan Q, Guggenheim JA, Höhn R, MacGregor S, Hewitt AW, Nag A, Cheng CY, Yonova-Doing E, Zhou X, Ikram MK, Buitendijk GH, McMahon G, Kemp JP, Pourcain BS, Simpson CL, Mäkelä KM, Lehtimäki T, Kähönen M, Paterson AD, Hosseini SM, Wong HS, Xu L, Jonas JB, Pärssinen O, Wedenoja J, Yip SP, Ho DW, Pang CP, Chen LJ, Burdon KP, Craig JE, Klein BE, Klein R, Haller T, Metspalu A, Kh…	Out
587	Mondul AM	2013 Apr	Genetic variation in the vitamin d pathway in relation to risk of prostate cancer--results from the breast and prostate cancer cohort consortium.	Shui IM, Yu K, Travis RC, Stevens VL, Campa D, Schumacher FR, Ziegler RG, Bueno-de-Mesquita HB, Berndt S, Crawford ED, Gapstur SM, Gaziano JM, Giovannucci E, Haiman CA, Henderson BE, Hunter DJ, Johansson M, Key TJ, Le Marchand L, Lindström S, McCullough ML, Navarro C, Overvad K, Palli D, Purdue M, Stampfer MJ, Weinstein SJ, Willett WC, Yeager M, Chanock SJ, Trichopoulos D, Kolonel LN, Kraft P, Al…	Out
588	Yan J	2014 Jul	Using genetic information from candidate gene and genome-wide association studies in risk prediction for alcohol dependence.	Aliev F, Webb BT, Kendler KS, Williamson VS, Edenberg HJ, Agrawal A, Kos MZ, Almasy L, Nurnberger JI Jr, Schuckit MA, Kramer JR, Rice JP, Kuperman S, Goate AM, Tischfield JA, Porjesz B, Dick DM.	Out
589	Vrieze SI	2013 Mar	Three mutually informative ways to understand the genetic relationships among behavioral disinhibition, alcohol use, drug use, nicotine use/dependence, and their co-occurrence: twin biometry, GCTA, and genome-wide scoring.	McGue M, Miller MB, Hicks BM, Iacono WG.	Out
590	Ganna A	2013 May	Genetic determinants of mortality. Can findings from genome-wide association studies explain variation in human mortality?	Rivadeneira F, Hofman A, Uitterlinden AG, Magnusson PK, Pedersen NL, Ingelsson E, Tiemeier H.	Out
591	Ntalla I	2013 May	Replication of established common genetic variants for adult BMI and childhood obesity in Greek adolescents: the TEENAGE study.	Panoutsopoulou K, Vlachou P, Southam L, William Rayner N, Zeggini E, Dedoussis GV.	Out
592	Falcone GJ	2013 Feb	Burden of blood pressure-related alleles is associated with larger hematoma volume and worse outcome in intracerebral hemorrhage.	Biffi A, Devan WJ, Brouwers HB, Anderson CD, Valant V, Ayres AM, Schwab K, Rost NS, Goldstein JN, Viswanathan A, Greenberg SM, Selim M, Meschia JF, Brown DL, Worrall BB, Silliman SL, Tirschwell DL, Rosand J; GOCHA Investigators.	Out
593	Goh CL	2013 Sep	Clinical implications of family history of prostate cancer and genetic risk single nucleotide polymorphism (SNP) profiles in an active surveillance cohort.	Saunders EJ, Leongamornlert DA, Tymrakiewicz M, Thomas K, Selvadurai ED, Woode-Amissah R, Dadaev T, Mahmud N, Castro E, Olmos D, Guy M, Govindasami K, O'Brien LT, Hall AL, Wilkinson RA, Sawyer EJ, Al Olama AA, Easton DF, Kote-Jarai Z, Parker CC, Eeles RA.	Out
594	Cha S	2012 Dec	Bone mineral density-associated polymorphisms are associated with obesity-related traits in Korean adults in a sex-dependent manner.	Yu H, Kim JY.	Out
595	Fava C	2013 Feb	Prediction of blood pressure changes over time and incidence of hypertension by a genetic risk score in Swedes.	Sjögren M, Montagnana M, Danese E, Almgren P, Engström G, Nilsson P, Hedblad B, Guidi GC, Minuz P, Melander O.	Out
596	Li H	2012 Dec	Prediction of lung cancer risk in a Chinese population using a multifactorial genetic model.	Yang L, Zhao X, Wang J, Qian J, Chen H, Fan W, Liu H, Jin L, Wang W, Lu D.	Out
597	Hall TO	2013 May	Risk prediction for complex diseases: application to Parkinson disease.	Wan JY, Mata IF, Kerr KF, Snapinn KW, Samii A, Roberts JW, Agarwal P, Zabetian CP, Edwards KL.	Out
598	Li H	2013 Jan	Gene-environment interactions for breast cancer risk among Chinese women: a report from the Shanghai Breast Cancer Genetics Study.	Beeghly-Fadiel A, Wen W, Lu W, Gao YT, Xiang YB, Cai Q, Long J, Shi J, Chen K, Zheng Y, Shu XO, Zheng W.	Out
599	Machiela MJ	2012 Dec	Association of type 2 diabetes susceptibility variants with advanced prostate cancer risk in the Breast and Prostate Cancer Cohort Consortium.	Lindström S, Allen NE, Haiman CA, Albanes D, Barricarte A, Berndt SI, Bueno-de-Mesquita HB, Chanock S, Gaziano JM, Gapstur SM, Giovannucci E, Henderson BE, Jacobs EJ, Kolonel LN, Krogh V, Ma J, Stampfer MJ, Stevens VL, Stram DO, Tjønneland A, Travis R, Willett WC, Hunter DJ, Le Marchand L, Kraft P.	Out
600	Villegas R	2012 Nov	Joint effect of genetic and lifestyle risk factors on type 2 diabetes risk among Chinese men and women.	Delahanty R, Gao YT, Long J, Williams SM, Xiang YB, Cai H, Li HL, Hu F, Cai Q, Zheng W, Shu XO.	Out
601	Rodríguez-Rodríguez E	2013 May	Genetic risk score predicting accelerated progression from mild cognitive impairment to Alzheimer's disease.	Sánchez-Juan P, Vázquez-Higuera JL, Mateo I, Pozueta A, Berciano J, Cervantes S, Alcolea D, Martínez-Lage P, Clarimón J, Lleó A, Pastor P, Combarros O.	Out
602	Murphy RA	2013 Jun	Candidate gene association study of BMI-related loci, weight, and adiposity in old age.	Nalls MA, Keller M, Garcia M, Kritchevsky SB, Tylavsky FA, Newman AB, Tranah GJ, Eiriksdottir G, Gudnason V, Harris TB.	In
603	Otowa T	2012 Nov	Meta-analysis of genome-wide association studies for panic disorder in the Japanese population	Kawamura Y, Nishida N, Sugaya N, Koike A, Yoshida E, Inoue K, Yasuda S, Nishimura Y, Liu X, Konishi Y, Nishimura F, Shimada T, Kuwabara H, Tochigi M, Kakiuchi C, Umekage T, Miyagawa T, Miyashita A, Shimizu E, Akiyoshi J, Someya T, Kato T, Yoshikawa T, Kuwano R, Kasai K, Kato N, Kaiya H, Tokunaga K, Okazaki Y, Tanii H, Sasaki T.	Out
604	Hendrickson SJ	2012 Dec	β-Carotene 15,15'-monooxygenase 1 single nucleotide polymorphisms in relation to plasma carotenoid and retinol concentrations in women of European descent.	Hazra A, Chen C, Eliassen AH, Kraft P, Rosner BA, Willett WC.	Out
605	Jansen H	2013 Mar	Determinants of HbA1c in nondiabetic Dutch adults: genetic loci and clinical and lifestyle parameters, and their interactions in the Lifelines Cohort Study.	Stolk RP, Nolte IM, Kema IP, Wolffenbuttel BH, Snieder H.	Out
606	Xi B	2013 Oct	Sex-dependent associations of genetic variants identified by GWAS with indices of adiposity and obesity risk in a Chinese children population.	Shen Y, Reilly KH, Zhao X, Cheng H, Hou D, Wang X, Mi J.	Out
607	Sawyer S	2012 Dec	A role for common genomic variants in the assessment of familial breast cancer.	Mitchell G, McKinley J, Chenevix-Trench G, Beesley J, Chen XQ, Bowtell D, Trainer AH, Harris M, Lindeman GJ, James PA.	Out
608	Go MJ	2012 Jun	Effect of genetic predisposition on blood lipid traits using cumulative risk assessment in the korean population.	Hwang JY, Kim DJ, Lee HJ, Jang HB, Park KH, Song J, Lee JY.	Out
609	Robiou-du-Pont S	2013 Jul	Contribution of 24 obesity-associated genetic variants to insulin resistance, pancreatic beta-cell function and type 2 diabetes risk in the French population.	Bonnefond A, Yengo L, Vaillant E, Lobbens S, Durand E, Weill J, Lantieri O, Balkau B, Charpentier G, Marre M, Froguel P, Meyre D.	Out
610	Gong Y	2012 Dec	Hypertension susceptibility loci and blood pressure response to antihypertensives: results from the pharmacogenomic evaluation of antihypertensive responses study.	McDonough CW, Wang Z, Hou W, Cooper-DeHoff RM, Langaee TY, Beitelshees AL, Chapman AB, Gums JG, Bailey KR, Boerwinkle E, Turner ST, Johnson JA.	Out
611	Lamina C	2012 Dec	Evaluation of gene-obesity interaction effects on cholesterol levels: a genetic predisposition scoreon HDL-cholesterol is modified by obesity.	Forer L, Schönherr S, Kollerits B, Ried JS, Gieger C, Peters A, Wichmann HE, Kronenberg F.	Out
612	Dubé JB	2012 Sep	Genetic determinants of "cognitive impairment, no dementia".	Johansen CT, Robinson JF, Lindsay J, Hachinski V, Hegele RA.	Out
613	Terwisscha van Scheltinga AF	2013 Mar	Genetic schizophrenia risk variants jointly modulate total brain and white matter volume.	Bakker SC, van Haren NE, Derks EM, Buizer-Voskamp JE, Boos HB, Cahn W, Hulshoff Pol HE, Ripke S, Ophoff RA, Kahn RS; Psychiatric Genome-wide Association Study Consortium.	Out
614	Fukuda H	2012 Sep	A single nucleotide polymorphism within DUSP9 is associated with susceptibility to type 2 diabetes in a Japanese population.	Imamura M, Tanaka Y, Iwata M, Hirose H, Kaku K, Maegawa H, Watada H, Tobe K, Kashiwagi A, Kawamori R, Maeda S.	Out
615	Zhang B	2012 Dec	Association of genetic variants for colorectal cancer differs by subtypes of polyps in the colorectum.	Shrubsole MJ, Li G, Cai Q, Edwards T, Smalley WE, Ness RM, Zheng W.	Out
616	Kerns SL	2013 Jan	A 2-stage genome-wide association study to identify single nucleotide polymorphisms associated with development of erectile dysfunction following radiation therapy for prostate cancer.	Stock R, Stone N, Buckstein M, Shao Y, Campbell C, Rath L, De Ruysscher D, Lammering G, Hixson R, Cesaretti J, Terk M, Ostrer H, Rosenstein BS.	Out
617	Dolmans GH	2012 Oct	Dupuytren diathesis and genetic risk.	de Bock GH, Werker PM.	Out
618	Winkler C	2012 Oct	A strategy for combining minor genetic susceptibility genes to improve prediction of disease in type 1 diabetes.	Krumsiek J, Lempainen J, Achenbach P, Grallert H, Giannopoulou E, Bunk M, Theis FJ, Bonifacio E, Ziegler AG.	Out
619	Hughes MF	2012 Jul	Genetic markers enhance coronary risk prediction in men: the MORGAM prospective cohorts.	Saarela O, Stritzke J, Kee F, Silander K, Klopp N, Kontto J, Karvanen J, Willenborg C, Salomaa V, Virtamo J, Amouyel P, Arveiler D, Ferrières J, Wiklund PG, Baumert J, Thorand B, Diemert P, Trégouët DA, Hengstenberg C, Peters A, Evans A, Koenig W, Erdmann J, Samani NJ, Kuulasmaa K, Schunkert H.	Out
620	Anney R	2012 Nov	Individual common variants exert weak effects on the risk for autism spectrum disorders.	Klei L, Pinto D, Almeida J, Bacchelli E, Baird G, Bolshakova N, Bölte S, Bolton PF, Bourgeron T, Brennan S, Brian J, Casey J, Conroy J, Correia C, Corsello C, Crawford EL, de Jonge M, Delorme R, Duketis E, Duque F, Estes A, Farrar P, Fernandez BA, Folstein SE, Fombonne E, Gilbert J, Gillberg C, Glessner JT, Green A, Green J, Guter SJ, Heron EA, Holt R, Howe JL, Hughes G, Hus V, Igliozzi R, Jacob …	Out
621	Service SK	2012 May	A genome-wide meta-analysis of association studies of Cloninger's Temperament Scales.	Verweij KJ, Lahti J, Congdon E, Ekelund J, Hintsanen M, Räikkönen K, Lehtimäki T, Kähönen M, Widen E, Taanila A, Veijola J, Heath AC, Madden PA, Montgomery GW, Sabatti C, Järvelin MR, Palotie A, Raitakari O, Viikari J, Martin NG, Eriksson JG, Keltikangas-Järvinen L, Wray NR, Freimer NB.	Out
622	Linder K	2012 Jun	Allele summation of diabetes risk genes predicts impaired glucose tolerance in female and obese individuals.	Wagner R, Hatziagelaki E, Ketterer C, Heni M, Machicao F, Stefan N, Staiger H, Häring HU, Fritsche A.	Out
623	Patel RS	2012 Aug	Association of a genetic risk score with prevalent and incident myocardial infarction in subjects undergoing coronary angiography.	Sun YV, Hartiala J, Veledar E, Su S, Sher S, Liu YX, Rahman A, Patel R, Rab ST, Vaccarino V, Zafari AM, Samady H, Tang WH, Allayee H, Hazen SL, Quyyumi AA.	Out
624	Derks EM	2012 Jun	Investigation of the genetic association between quantitative measures of psychosis and schizophrenia: a polygenic risk score analysis.	Vorstman JA, Ripke S, Kahn RS; Schizophrenia Psychiatric Genomic Consortium, Ophoff RA.	Out
625	Whalley HC	2012 Jul	The influence of polygenic risk for bipolar disorder on neural activation assessed using fMRI.	Papmeyer M, Sprooten E, Romaniuk L, Blackwood DH, Glahn DC, Hall J, Lawrie SM, Sussmann J, McIntosh AM.	Out
626	Kiryluk K	2012 Jun	Geographic differences in genetic susceptibility to IgA nephropathy: GWAS replication study and geospatial risk analysis.	Li Y, Sanna-Cherchi S, Rohanizadegan M, Suzuki H, Eitner F, Snyder HJ, Choi M, Hou P, Scolari F, Izzi C, Gigante M, Gesualdo L, Savoldi S, Amoroso A, Cusi D, Zamboli P, Julian BA, Novak J, Wyatt RJ, Mucha K, Perola M, Kristiansson K, Viktorin A, Magnusson PK, Thorleifsson G, Thorsteinsdottir U, Stefansson K, Boland A, Metzger M, Thibaudin L, Wanner C, Jager KJ, Goto S, Maixnerova D, Karnib HH, Na…	In
627	Andreassi MG	2012 Aug	Individual and summed effects of high-risk genetic polymorphisms on recurrent cardiovascular events following ischemic heart disease.	Adlerstein D, Carpeggiani C, Shehi E, Fantinato S, Ghezzi E, Botto N, Coceani M, L'abbate A.	Out
628	Hong J	2013 May	Genetic susceptibility, birth weight and obesity risk in young Chinese.	Shi J, Qi L, Cui B, Gu W, Zhang Y, Li L, Xu M, Wang L, Zhai Y, Miao L, Wang R, Bi Y, Wang W, Ning G.	Out
629	Li R	2012 May	Six novel susceptibility Loci for early-onset androgenetic alopecia and their unexpected association with common diseases.	Brockschmidt FF, Kiefer AK, Stefansson H, Nyholt DR, Song K, Vermeulen SH, Kanoni S, Glass D, Medland SE, Dimitriou M, Waterworth D, Tung JY, Geller F, Heilmann S, Hillmer AM, Bataille V, Eigelshoven S, Hanneken S, Moebus S, Herold C, den Heijer M, Montgomery GW, Deloukas P, Eriksson N, Heath AC, Becker T, Sulem P, Mangino M, Vollenweider P, Spector TD, Dedoussis G, Martin NG, Kiemeney LA, Mooser…	Out
630	Belsky DW	2012 Jun	Polygenic risk, rapid childhood growth, and the development of obesity: evidence from a 4-decade longitudinal study.	Moffitt TE, Houts R, Bennett GG, Biddle AK, Blumenthal JA, Evans JP, Harrington H, Sugden K, Williams B, Poulton R, Caspi A.	Out
631	Pierce BL	2012 Jul	Unidentified genetic variants influence pancreatic cancer risk: an analysis of polygenic susceptibility in the PanScan study.	Tong L, Kraft P, Ahsan H.	Out
632	Verhaaren BF	2012 May	Alzheimer's disease genes and cognition in the nondemented general population.	Vernooij MW, Koudstaal PJ, Uitterlinden AG, van Duijn CM, Hofman A, Breteler MM, Ikram MA.	Out
633	Ayalew M	2012 Sep	Convergent functional genomics of schizophrenia: from comprehensive understanding to geneticrisk prediction.	Le-Niculescu H, Levey DF, Jain N, Changala B, Patel SD, Winiger E, Breier A, Shekhar A, Amdur R, Koller D, Nurnberger JI, Corvin A, Geyer M, Tsuang MT, Salomon D, Schork NJ, Fanous AH, O'Donovan MC, Niculescu AB.	Out
634	Eriksson N	2012 Apr	Novel associations for hypothyroidism include known autoimmune risk loci.	Tung JY, Kiefer AK, Hinds DA, Francke U, Mountain JL, Do CB.	Out
635	Vrieze SI	2012 Jun	The interplay of genes and adolescent development in substance use disorders: leveraging findings from GWAS meta-analyses to test developmental hypotheses about nicotine consumption.	McGue M, Iacono WG.	Out
636	Dastani Z	2012 Mar	Novel loci for adiponectin levels and their influence on type 2 diabetes and metabolic traits: a multi-ethnic meta-analysis of 45,891 individuals.	Hivert MF, Timpson N, Perry JR, Yuan X, Scott RA, Henneman P, Heid IM, Kizer JR, Lyytikäinen LP, Fuchsberger C, Tanaka T, Morris AP, Small K, Isaacs A, Beekman M, Coassin S, Lohman K, Qi L, Kanoni S, Pankow JS, Uh HW, Wu Y, Bidulescu A, Rasmussen-Torvik LJ, Greenwood CM, Ladouceur M, Grimsby J, Manning AK, Liu CT, Kooner J, Mooser VE, Vollenweider P, Kapur KA, Chambers J, Wareham NJ, Langenberg C…	Out
637	Stahl EA	2012 Mar	Bayesian inference analyses of the polygenic architecture of rheumatoid arthritis.	Wegmann D, Trynka G, Gutierrez-Achury J, Do R, Voight BF, Kraft P, Chen R, Kallberg HJ, Kurreeman FA; Diabetes Genetics Replication and Meta-analysis Consortium; Myocardial Infarction Genetics Consortium, Kathiresan S, Wijmenga C, Gregersen PK, Alfredsson L, Siminovitch KA, Worthington J, de Bakker PI, Raychaudhuri S, Plenge RM.	Out
638	He C	2012 Mar	Reproductive aging-associated common genetic variants and the risk of breast cancer.	Chasman DI, Dreyfus J, Hwang SJ, Ruiter R, Sanna S, Buring JE, Fernández-Rhodes L, Franceschini N, Hankinson SE, Hofman A, Lunetta KL, Palmieri G, Porcu E, Rivadeneira F, Rose LM, Splansky GL, Stolk L, Uitterlinden AG, Chanock SJ, Crisponi L, Demerath EW, Murabito JM, Ridker PM, Stricker BH, Hunter DJ.	Out
639	Kristiansson K	2012 Apr	Genome-wide screen for metabolic syndrome susceptibility Loci reveals strong lipid gene contribution but no evidence for common genetic basis for clustering of metabolic syndrome traits.	Perola M, Tikkanen E, Kettunen J, Surakka I, Havulinna AS, Stancáková A, Barnes C, Widen E, Kajantie E, Eriksson JG, Viikari J, Kähönen M, Lehtimäki T, Raitakari OT, Hartikainen AL, Ruokonen A, Pouta A, Jula A, Kangas AJ, Soininen P, Ala-Korpela M, Männistö S, Jousilahti P, Bonnycastle LL, Järvelin MR, Kuusisto J, Collins FS, Laakso M, Hurles ME, Palotie A, Peltonen L, Ripatti S, Salomaa V.	Out
640	Saxena R	2013 Jun	Polycystic ovary syndrome is not associated with genetic variants that mark risk of type 2 diabetes.	Welt CK.	Out
641	Vaarhorst AA	2012 Apr	Literature-based genetic risk scores for coronary heart disease: the Cardiovascular Registry Maastricht (CAREMA) prospective cohort study.	Lu Y, Heijmans BT, Dollé ME, Böhringer S, Putter H, Imholz S, Merry AH, van Greevenbroek MM, Jukema JW, Gorgels AP, van den Brandt PA, Müller M, Schouten LJ, Feskens EJ, Boer JM, Slagboom PE.	Out
642	Walker CG	2012 Oct	Genetic predisposition to type 2 diabetes is associated with impaired insulin secretion but does not modify insulin resistance or secretion in response to an intervention to lower dietary saturated fat.	Loos RJ, Mander AP, Jebb SA, Frost GS, Griffin BA, Lovegrove JA, Sanders TA, Bluck LJ.	Out
643	Saxena R	2012 Mar	Large-scale gene-centric meta-analysis across 39 studies identifies type 2 diabetes loci.	Elbers CC, Guo Y, Peter I, Gaunt TR, Mega JL, Lanktree MB, Tare A, Castillo BA, Li YR, Johnson T, Bruinenberg M, Gilbert-Diamond D, Rajagopalan R, Voight BF, Balasubramanyam A, Barnard J, Bauer F, Baumert J, Bhangale T, Böhm BO, Braund PS, Burton PR, Chandrupatla HR, Clarke R, Cooper-DeHoff RM, Crook ED, Davey-Smith G, Day IN, de Boer A, de Groot MC, Drenos F, Ferguson J, Fox CS, Furlong CE, Gibs…	Out
644	Hernesniemi JA	2012 Jan	Genetic profiling using genome-wide significant coronary artery disease risk variants does not improve the prediction of subclinical atherosclerosis: the Cardiovascular Risk in Young Finns Study, the Bogalusa Heart Study and the Health 2000 Survey--a meta-analysis of three independent studies.	Seppälä I, Lyytikäinen LP, Mononen N, Oksala N, Hutri-Kähönen N, Juonala M, Taittonen L, Smith EN, Schork NJ, Chen W, Srinivasan SR, Berenson GS, Murray SS, Laitinen T, Jula A, Kettunen J, Ripatti S, Laaksonen R, Viikari J, Kähönen M, Raitakari OT, Lehtimäki T.	Out
645	Dai J	2012 Jan	Breast cancer risk assessment with five independent genetic variants and two risk factors in Chinese women.	Hu Z, Jiang Y, Shen H, Dong J, Ma H, Shen H.	Out
646	Varghese JS	2012 Mar	Mammographic breast density and breast cancer: evidence of a shared genetic basis.	Thompson DJ, Michailidou K, Lindström S, Turnbull C, Brown J, Leyland J, Warren RM, Luben RN, Loos RJ, Wareham NJ, Rommens J, Paterson AD, Martin LJ, Vachon CM, Scott CG, Atkinson EJ, Couch FJ, Apicella C, Southey MC, Stone J, Li J, Eriksson L, Czene K, Boyd NF, Hall P, Hopper JL, Tamimi RM; MODE Consortium, Rahman N, Easton DF.	Out
647	Van Schie MC	2012 Apr	Genetic determinants of von Willebrand factor plasma levels and the risk of stroke: the Rotterdam Study.	Wieberdink RG, Koudstaal PJ, Hofman A, Ikram MA, Witteman JC, Breteler MM, Leebeek FW, De Maat MP.	Out
648	Thanassoulis G	2012 Feb	A genetic risk score is associated with incident cardiovascular disease and coronary artery calcium: the Framingham Heart Study.	Peloso GM, Pencina MJ, Hoffmann U, Fox CS, Cupples LA, Levy D, D'Agostino RB, Hwang SJ, O'Donnell CJ.	Out
649	Taal HR	2012 Feb	Genome-wide profiling of blood pressure in adults and children.	Verwoert GC, Demirkan A, Janssens AC, Rice K, Ehret G, Smith AV, Verhaaren BF, Witteman JC, Hofman A, Vernooij MW, Uitterlinden AG, Rivadeneira F, Ikram MA, Levy D, van der Heijden AJ; Cohort for Heart and Aging Research in Genome Epidemiology and Early Genetics and Lifecourse Epidemiology consortia, Jaddoe VW, van Duijn CM.	Out
650	Sabuncu MR	2011 Dec	The association between a polygenic Alzheimer score and cortical thickness in clinically normal subjects.	Buckner RL, Smoller JW, Lee PH, Fischl B, Sperling RA; Alzheimer's Disease Neuroimaging Initiative.	Out
651	Jafari N	2011 Dec	Perspectives on the use of multiple sclerosis risk genes for prediction.	Broer L, van Duijn CM, Janssens AC, Hintzen RQ.	Out
652	Sueta A	2012 Apr	A genetic risk predictor for breast cancer using a combination of low-penetrance polymorphisms in a Japanese population.	Ito H, Kawase T, Hirose K, Hosono S, Yatabe Y, Tajima K, Tanaka H, Iwata H, Iwase H, Matsuo K.	Out
653	Qi L	2011 Dec	Genetic susceptibility to coronary heart disease in type 2 diabetes: 3 independent studies.	Parast L, Cai T, Powers C, Gervino EV, Hauser TH, Hu FB, Doria A.	Out
654	Ding K	2011 Nov	Genotype-informed estimation of risk of coronary heart disease based on genome-wide association data linked to the electronic medical record.	Bailey KR, Kullo IJ.	Out
655	Meng S	2012 Jan	No association between Parkinson disease alleles and the risk of melanoma.	Song F, Chen H, Gao X, Amos CI, Lee JE, Wei Q, Qureshi AA, Han J.	Out
656	Lutsey PL	2012 Feb	Relation of lipid gene scores to longitudinal trends in lipid levels and incidence of abnormal lipid levels among individuals of European ancestry: the Atherosclerosis Risk in Communities (ARIC) study.	Rasmussen-Torvik LJ, Pankow JS, Alonso A, Smolenski DJ, Tang W, Coresh J, Volcik KA, Ballantyne CM, Boerwinkle E, Folsom AR.	Out
657	Klimentidis YC	2011 Aug	Associations of obesity genes with obesity-related outcomes in multiethnic children.	Chen GB, López-Alarcón M, Harris JJ, Duarte CW, Fernández JR.	Out
658	Foster MC	2011 Nov	Heritability and genome-wide association analysis of renal sinus fat accumulation in the Framingham Heart Study.	Yang Q, Hwang SJ, Hoffmann U, Fox CS.	Out
659	Yang J	2011 Nov	Cumulative Effect of Common Genetic Variants Predicts Incident Type 2 Diabetes: A Study of 21,183 Subjects from Three Large Prospective Cohorts.	Zhao J.	Out
660	Simonson MA	2011 Oct	Recent methods for polygenic analysis of genome-wide data implicate an important effect of common variants on cardiovascular disease risk.	Wills AG, Keller MC, McQueen MB.	Out
661	O'Seaghdha CM	2012 Jan	Performance of a genetic risk score for CKD stage 3 in the general population.	Yang Q, Wu H, Hwang SJ, Fox CS.	Out
662	Tikkanen E	2011 Dec	Association of known loci with lipid levels among children and prediction of dyslipidemia in adults.	Tuovinen T, Widén E, Lehtimäki T, Viikari J, Kähönen M, Peltonen L, Raitakari OT, Ripatti S.	Out
663	Soler Artigas M	2011 Oct	Effect of five genetic variants associated with lung function on the risk of chronic obstructive lung disease, and their joint effects on lung function.	Wain LV, Repapi E, Obeidat M, Sayers I, Burton PR, Johnson T, Zhao JH, Albrecht E, Dominiczak AF, Kerr SM, Smith BH, Cadby G, Hui J, Palmer LJ, Hingorani AD, Wannamethee SG, Whincup PH, Ebrahim S, Smith GD, Barroso I, Loos RJ, Wareham NJ, Cooper C, Dennison E, Shaheen SO, Liu JZ, Marchini J; Medical Research Council National Survey of Health and Development (NSHD) Respiratory Study Team, Dahgam S…	Out
664	Meschia JF	2011 Sep	Genomic risk profiling of ischemic stroke: results of an international genome-wide association meta-analysis.	Singleton A, Nalls MA, Rich SS, Sharma P, Ferrucci L, Matarin M, Hernandez DG, Pearce K, Brott TG, Brown RD Jr, Hardy J, Worrall BB.	Out
665	Janipalli CS	2012 Jan	Analysis of 32 common susceptibility genetic variants and their combined effect in predicting risk of Type 2 diabetes and related traits in Indians.	Kumar MV, Vinay DG, Sandeep MN, Bhaskar S, Kulkarni SR, Aruna M, Joglekar CV, Priyadharshini S, Maheshwari N, Yajnik CS, Chandak GR.	Out
666	International Consortium for Blood Pressure Genome-Wide Association Studies	2011 Sep	Genetic variants in novel pathways influence blood pressure and cardiovascular disease risk	Ehret GB, Munroe PB, Rice KM, Bochud M, Johnson AD, Chasman DI, Smith AV, Tobin MD, Verwoert GC, Hwang SJ, Pihur V, Vollenweider P, O'Reilly PF, Amin N, Bragg-Gresham JL, Teumer A, Glazer NL, Launer L, Zhao JH, Aulchenko Y, Heath S, Sõber S, Parsa A, Luan J, Arora P, Dehghan A, Zhang F, Lucas G, Hicks AA, Jackson AU, Peden JF, Tanaka T, Wild SH, Rudan I, Igl W, Milaneschi Y, Parker AN, Fava C, Ch…	In
667	Guella I	2011 Oct	Common variants in the haemostatic gene pathway contribute to risk of early-onset myocardial infarction in the Italian population.	Duga S, Ardissino D, Merlini PA, Peyvandi F, Mannucci PM, Asselta R.	Out
668	Strawbridge RJ	2011 Oct	Genome-wide association identifies nine common variants associated with fasting proinsulin levels and provides new insights into the pathophysiology of type 2 diabetes.	Dupuis J, Prokopenko I, Barker A, Ahlqvist E, Rybin D, Petrie JR, Travers ME, Bouatia-Naji N, Dimas AS, Nica A, Wheeler E, Chen H, Voight BF, Taneera J, Kanoni S, Peden JF, Turrini F, Gustafsson S, Zabena C, Almgren P, Barker DJ, Barnes D, Dennison EM, Eriksson JG, Eriksson P, Eury E, Folkersen L, Fox CS, Frayling TM, Goel A, Gu HF, Horikoshi M, Isomaa B, Jackson AU, Jameson KA, Kajantie E, Kerr-…	Out
669	Chang MH	2011 Oct	Racial/ethnic variation in the association of lipid-related genetic variants with blood lipids in the US adult population.	Ned RM, Hong Y, Yesupriya A, Yang Q, Liu T, Janssens AC, Dowling NF.	In
670	Zheng J	2012 Apr	Predictive performance of prostate cancer risk in Chinese men using 33 reported prostate cancer risk-associated SNPs.	Liu F, Lin X, Wang X, Ding Q, Jiang H, Chen H, Lu D, Jin G, Hsing AW, Shao Q, Qi J, Ye Y, Wang Z, Gao X, Wang G, Chu LW, Ouyang J, Huang Y, Chen Y, Gao Y, Shi R, Wu Q, Wang M, Zhang Z, Hu Y, Sun J, Zheng SL, Gao X, Xu C, Mo Z, Sun Y, Xu J.	Out
671	Juonala M	2011 Sep	Childhood environmental and genetic predictors of adulthood obesity: the cardiovascular risk in young Finns study.	Juhola J, Magnussen CG, Würtz P, Viikari JS, Thomson R, Seppälä I, Hernesniemi J, Kähönen M, Lehtimäki T, Hurme M, Telama R, Mikkilä V, Eklund C, Räsänen L, Hintsanen M, Keltikangas-Järvinen L, Kivimäki M, Raitakari OT.	Out
672	Ruiz-Narvaez EA	2011 Dec	MHC region and risk of systemic lupus erythematosus in African American women.	Fraser PA, Palmer JR, Cupples LA, Reich D, Wang YA, Rioux JD, Rosenberg L.	Out
673	Swen JJ	2011 Aug	Genetic risk factors for type 2 diabetes mellitus and response to sulfonylurea treatment.	Guchelaar HJ, Baak-Pablo RF, Assendelft WJ, Wessels JA.	Out
674	Machiela MJ	2011 Sep	Evaluation of polygenic risk scores for predicting breast and prostate cancer risk.	Chen CY, Chen C, Chanock SJ, Hunter DJ, Kraft P.	Out
675	Barker A	2011 Jun	Association of genetic Loci with glucose levels in childhood and adolescence: a meta-analysis of over 6,000 children.	Sharp SJ, Timpson NJ, Bouatia-Naji N, Warrington NM, Kanoni S, Beilin LJ, Brage S, Deloukas P, Evans DM, Grontved A, Hassanali N, Lawlor DA, Lecoeur C, Loos RJ, Lye SJ, McCarthy MI, Mori TA, Ndiaye NC, Newnham JP, Ntalla I, Pennell CE, St Pourcain B, Prokopenko I, Ring SM, Sattar N, Visvikis-Siest S, Dedoussis GV, Palmer LJ, Froguel P, Smith GD, Ekelund U, Wareham NJ, Langenberg C.	Out
676	Demirkan A	2011 Jul	Genetic architecture of circulating lipid levels.	Amin N, Isaacs A, Jarvelin MR, Whitfield JB, Wichmann HE, Kyvik KO, Rudan I, Gieger C, Hicks AA, Johansson Å, Hottenga JJ, Smith JJ, Wild SH, Pedersen NL, Willemsen G, Mangino M, Hayward C, Uitterlinden AG, Hofman A, Witteman J, Montgomery GW, Pietiläinen KH, Rantanen T, Kaprio J, Döring A, Pramstaller PP, Gyllensten U, de Geus EJ, Penninx BW, Wilson JF, Rivadeneria F, Magnusson PK, Boomsma DI, S…	Out
677	Taylor KE	2011 Feb	Risk alleles for systemic lupus erythematosus in a large case-control collection and associations with clinical subphenotypes.	Chung SA, Graham RR, Ortmann WA, Lee AT, Langefeld CD, Jacob CO, Kamboh MI, Alarcón-Riquelme ME, Tsao BP, Moser KL, Gaffney PM, Harley JB, Petri M, Manzi S, Gregersen PK, Behrens TW, Criswell LA.	Out
678	Rees SD	2011 Jun	Replication of 13 genome-wide association (GWA)-validated risk variants for type 2 diabetes in Pakistani populations.	Hydrie MZ, Shera AS, Kumar S, O'Hare JP, Barnett AH, Basit A, Kelly MA.	Out
679	Richards AL	2012 Feb	Schizophrenia susceptibility alleles are enriched for alleles that affect gene expression in adult human brain.	Jones L, Moskvina V, Kirov G, Gejman PV, Levinson DF, Sanders AR; Molecular Genetics of Schizophrenia Collaboration (MGS); International Schizophrenia Consortium (ISC), Purcell S, Visscher PM, Craddock N, Owen MJ, Holmans P, O'Donovan MC.	Out
680	Dehghan A	2011 Feb	Meta-analysis of genome-wide association studies in >80 000 subjects identifies multiple loci for C-reactive protein levels.	Dupuis J, Barbalic M, Bis JC, Eiriksdottir G, Lu C, Pellikka N, Wallaschofski H, Kettunen J, Henneman P, Baumert J, Strachan DP, Fuchsberger C, Vitart V, Wilson JF, Paré G, Naitza S, Rudock ME, Surakka I, de Geus EJ, Alizadeh BZ, Guralnik J, Shuldiner A, Tanaka T, Zee RY, Schnabel RB, Nambi V, Kavousi M, Ripatti S, Nauck M, Smith NL, Smith AV, Sundvall J, Scheet P, Liu Y, Ruokonen A, Rose LM, Lar…	Out
681	Hertel JK	2011 Feb	Evaluation of four novel genetic variants affecting hemoglobin A1c levels in a population-based type 2 diabetes cohort (the HUNT2 study).	Johansson S, Ræder H, Platou CG, Midthjell K, Hveem K, Molven A, Njølstad PR.	Out
682	Li S	2011 Apr	Genetic predisposition to obesity leads to increased risk of type 2 diabetes.	Zhao JH, Luan J, Langenberg C, Luben RN, Khaw KT, Wareham NJ, Loos RJ.	Out
683	Kilpeläinen TO	2011 Apr	Obesity-susceptibility loci have a limited influence on birth weight: a meta-analysis of up to 28,219 individuals.	den Hoed M, Ong KK, Grøntved A, Brage S; Early Growth Genetics Consortium, Jameson K, Cooper C, Khaw KT, Ekelund U, Wareham NJ, Loos RJ.	Out
684	Qi L	2011 Feb	Genetic risk score and risk of myocardial infarction in Hispanics.	Ma J, Qi Q, Hartiala J, Allayee H, Campos H.	Out
685	Kurreeman F	2011 Jan	Genetic basis of autoantibody positive and negative rheumatoid arthritis risk in a multi-ethnic cohort derived from electronic health records.	Liao K, Chibnik L, Hickey B, Stahl E, Gainer V, Li G, Bry L, Mahan S, Ardlie K, Thomson B, Szolovits P, Churchill S, Murphy SN, Cai T, Raychaudhuri S, Kohane I, Karlson E, Plenge RM.	In
686	Middeldorp CM	2011 Oct	The genetic association between personality and major depression or bipolar disorder. A polygenic score analysis using genome-wide association data.	de Moor MH, McGrath LM, Gordon SD, Blackwood DH, Costa PT, Terracciano A, Krueger RF, de Geus EJ, Nyholt DR, Tanaka T, Esko T, Madden PA, Derringer J, Amin N, Willemsen G, Hottenga JJ, Distel MA, Uda M, Sanna S, Spinhoven P, Hartman CA, Ripke S, Sullivan PF, Realo A, Allik J, Heath AC, Pergadia ML, Agrawal A, Lin P, Grucza RA, Widen E, Cousminer DL, Eriksson JG, Palotie A, Barnett JH, Lee PH, Luc…	Out
687	Jung JY	2011 Dec	Identification of autoimmune gene signatures in autism.	Kohane IS, Wall DP.	Out
688	Andersson EA	2010 Dec	Do gene variants influencing adult adiposity affect birth weight? A population-based study of 24 loci in 4,744 Danish individuals.	Pilgaard K, Pisinger C, Harder MN, Grarup N, Færch K, Sandholt C, Poulsen P, Witte DR, Jørgensen T, Vaag A, Pedersen O, Hansen T.	Out
689	Peterson RE	2011 Feb	Genetic risk sum score comprised of common polygenic variation is associated with body mass index.	Maes HH, Holmans P, Sanders AR, Levinson DF, Shi J, Kendler KS, Gejman PV, Webb BT.	Out
690	Chen F	2011 Feb	Caution in generalizing known genetic risk markers for breast cancer across all ethnic/racial populations.	Stram DO, Le Marchand L, Monroe KR, Kolonel LN, Henderson BE, Haiman CA.	In
691	Ramdas WD	2011 Mar	Genetic architecture of open angle glaucoma and related determinants.	Amin N, van Koolwijk LM, Janssens AC, Demirkan A, de Jong PT, Aulchenko YS, Wolfs RC, Hofman A, Rivadeneira F, Uitterlinden AG, Oostra BA, Lemij HG, Klaver CC, Vingerling JR, Jansonius NM, van Duijn CM.	Out
692	Rasmussen-Torvik LJ	2011 Jan	Association of a fasting glucose genetic risk score with subclinical atherosclerosis: The Atherosclerosis Risk in Communities (ARIC) study.	Li M, Kao WH, Couper D, Boerwinkle E, Bielinski SJ, Folsom AR, Pankow JS.	Out
693	Ripatti S	2010 Oct	A multilocus genetic risk score for coronary heart disease: case-control and prospective cohort analyses.	Tikkanen E, Orho-Melander M, Havulinna AS, Silander K, Sharma A, Guiducci C, Perola M, Jula A, Sinisalo J, Lokki ML, Nieminen MS, Melander O, Salomaa V, Peltonen L, Kathiresan S.	Out
694	Yang Q	2010 Dec	Multiple genetic loci influence serum urate levels and their relationship with gout and cardiovascular disease risk factors.	Köttgen A, Dehghan A, Smith AV, Glazer NL, Chen MH, Chasman DI, Aspelund T, Eiriksdottir G, Harris TB, Launer L, Nalls M, Hernandez D, Arking DE, Boerwinkle E, Grove ML, Li M, Linda Kao WH, Chonchol M, Haritunians T, Li G, Lumley T, Psaty BM, Shlipak M, Hwang SJ, Larson MG, O'Donnell CJ, Upadhyay A, van Duijn CM, Hofman A, Rivadeneira F, Stricker B, Uitterlinden AG, Paré G, Parker AN, Ridker PM, …	Out
695	Rotger M	2010 Nov	Impact of single nucleotide polymorphisms and of clinical risk factors on new‐onset diabetes mellitus in HIV‐infected individuals.	Gsponer T, Martinez R, Taffé P, Elzi L, Vernazza P, Cavassini M, Bernasconi E, Hirschel B, Furrer H, Weber R, Ledergerber B, Egger M, Telenti A, Tarr PE; Swiss HIV Cohort Study.	Out
696	Soranzo N	2010 Dec	Common variants at 10 genomic loci influence hemoglobin A₁(C) levels via glycemic and nonglycemic pathways.	Sanna S, Wheeler E, Gieger C, Radke D, Dupuis J, Bouatia-Naji N, Langenberg C, Prokopenko I, Stolerman E, Sandhu MS, Heeney MM, Devaney JM, Reilly MP, Ricketts SL, Stewart AF, Voight BF, Willenborg C, Wright B, Altshuler D, Arking D, Balkau B, Barnes D, Boerwinkle E, Böhm B, Bonnefond A, Bonnycastle LL, Boomsma DI, Bornstein SR, Böttcher Y, Bumpstead S, Burnett-Miller MS, Campbell H, Cao A, Chamb…	Out
697	Liu C	2011 Jan	Common variants in or near FGF5, CYP17A1 and MTHFR genes are associated with blood pressure and hypertension in Chinese Hans.	Li H, Qi Q, Lu L, Gan W, Loos RJ, Lin X.	Out
698	Haritunians T	2010 Nov	Genetic predictors of medically refractory ulcerative colitis.	Taylor KD, Targan SR, Dubinsky M, Ippoliti A, Kwon S, Guo X, Melmed GY, Berel D, Mengesha E, Psaty BM, Glazer NL, Vasiliauskas EA, Rotter JI, Fleshner PR, McGovern DP.	Out
699	Anderson CD	2011 Mar	Common mitochondrial sequence variants in ischemic stroke.	Biffi A, Rahman R, Ross OA, Jagiella JM, Kissela B, Cole JW, Cortellini L, Rost NS, Cheng YC, Greenberg SM, de Bakker PI, Brown RD Jr, Brott TG, Mitchell BD, Broderick JP, Worrall BB, Furie KL, Kittner SJ, Woo D, Slowik A, Meschia JF, Saxena R, Rosand J; International Stroke Genetics Consortium.	Out
700	Lu Y	2010 Nov	Exploring genetic determinants of plasma total cholesterol levels and their predictive value in a longitudinal study.	Feskens EJ, Boer JM, Imholz S, Verschuren WM, Wijmenga C, Vaarhorst A, Slagboom E, Müller M, Dollé ME.	Out
701	Li S	2010 Aug	Physical activity attenuates the genetic predisposition to obesity in 20,000 men and women from EPIC-Norfolk prospective population study.	Zhao JH, Luan J, Ekelund U, Luben RN, Khaw KT, Wareham NJ, Loos RJ.	Out
702	Derringer J	2010 Sep	Predicting sensation seeking from dopamine genes. A candidate-system approach.	Krueger RF, Dick DM, Saccone S, Grucza RA, Agrawal A, Lin P, Almasy L, Edenberg HJ, Foroud T, Nurnberger JI Jr, Hesselbrock VM, Kramer JR, Kuperman S, Porjesz B, Schuckit MA, Bierut LJ; Gene Environment Association Studies (GENEVA) Consortium.	Out
703	Reeves GK	2010 Jul	Incidence of breast cancer and its subtypes in relation to individual and multiple low-penetrance genetic susceptibility loci.	Travis RC, Green J, Bull D, Tipper S, Baker K, Beral V, Peto R, Bell J, Zelenika D, Lathrop M; Million Women Study Collaborators.	Out
704	Shi J	2010 Aug	Evaluation of genetic susceptibility loci for obesity in Chinese women.	Long J, Gao YT, Lu W, Cai Q, Wen W, Zheng Y, Yu K, Xiang YB, Hu FB, Zheng W, Shu XO.	Out
705	Demirkan A	2011 Jul	Genetic risk profiles for depression and anxiety in adult and elderly cohorts.	Penninx BW, Hek K, Wray NR, Amin N, Aulchenko YS, van Dyck R, de Geus EJ, Hofman A, Uitterlinden AG, Hottenga JJ, Nolen WA, Oostra BA, Sullivan PF, Willemsen G, Zitman FG, Tiemeier H, Janssens AC, Boomsma DI, van Duijn CM, Middeldorp CM.	Out
706	Biffi A	2010 Jun	Genetic variation and neuroimaging measures in Alzheimer disease.	Anderson CD, Desikan RS, Sabuncu M, Cortellini L, Schmansky N, Salat D, Rosand J; Alzheimer's Disease Neuroimaging Initiative (ADNI).	Out
707	Qi Q	2010 Oct	Combined effects of 17 common genetic variants on type 2 diabetes risk in a Han Chinese population.	Li H, Wu Y, Liu C, Wu H, Yu Z, Qi L, Hu FB, Loos RJ, Lin X.	Out
708	Niu W	2010 Oct	Confirmation of top polymorphisms in hypertension genome wide association study among Han Chinese.	Zhang Y, Ji K, Gu M, Gao P, Zhu D.	Out
709	Wang TJ	2010 Jul	Common genetic determinants of vitamin D insufficiency: a genome-wide association study.	Zhang F, Richards JB, Kestenbaum B, van Meurs JB, Berry D, Kiel DP, Streeten EA, Ohlsson C, Koller DL, Peltonen L, Cooper JD, O'Reilly PF, Houston DK, Glazer NL, Vandenput L, Peacock M, Shi J, Rivadeneira F, McCarthy MI, Anneli P, de Boer IH, Mangino M, Kato B, Smyth DJ, Booth SL, Jacques PF, Burke GL, Goodarzi M, Cheung CL, Wolf M, Rice K, Goltzman D, Hidiroglou N, Ladouceur M, Wareham NJ, Hocki…	Out
710	Elks CE	2010 May	Genetic markers of adult obesity risk are associated with greater early infancy weight gain and growth.	Loos RJ, Sharp SJ, Langenberg C, Ring SM, Timpson NJ, Ness AR, Davey Smith G, Dunger DB, Wareham NJ, Ong KK.	Out
711	Zheng W	2010 Jul	Genetic and clinical predictors for breast cancer risk assessment and stratification among Chinese women.	Wen W, Gao YT, Shyr Y, Zheng Y, Long J, Li G, Li C, Gu K, Cai Q, Shu XO, Lu W.	Out
712	Patel SD	2010 Jun	Coming to grips with complex disorders: genetic risk prediction in bipolar disorder using panels of genes identified through convergent functional genomics.	Le-Niculescu H, Koller DL, Green SD, Lahiri DK, McMahon FJ, Nurnberger JI Jr, Niculescu AB 3rd.	Out
713	Pierce BL	2010 Mar	Genetic susceptibility to type 2 diabetes is associated with reduced prostate cancer risk.	Ahsan H.	Out
714	Paynter NP	2010 Feb	Association between a literature-based genetic risk score and cardiovascular events in women.	Chasman DI, Paré G, Buring JE, Cook NR, Miletich JP, Ridker PM.	Out
715	Cheung CY	2010 Mar	Obesity susceptibility genetic variants identified from recent genome-wide association studies: implications in a chinese population.	Tso AW, Cheung BM, Xu A, Ong KL, Fong CH, Wat NM, Janus ED, Sham PC, Lam KS.	Out
716	Piccolo SR	2009 Dec	Evaluation of genetic risk scores for lipid levels using genome-wide markers in the Framingham Heart Study.	Abo RP, Allen-Brady K, Camp NJ, Knight S, Anderson JL, Horne BD.	Out
717	Ronald J	2009 Dec	Analysis of recently identified dyslipidemia alleles reveals two loci that contribute to risk for carotid artery disease.	Rajagopalan R, Ranchalis JE, Marshall JK, Hatsukami TS, Heagerty PJ, Jarvik GP.	Out
718	Talmud PJ	2009 Nov	Gene-centric association signals for lipids and apolipoproteins identified via the HumanCVD BeadChip.	Drenos F, Shah S, Shah T, Palmen J, Verzilli C, Gaunt TR, Pallas J, Lovering R, Li K, Casas JP, Sofat R, Kumari M, Rodriguez S, Johnson T, Newhouse SJ, Dominiczak A, Samani NJ, Caulfield M, Sever P, Stanton A, Shields DC, Padmanabhan S, Melander O, Hastie C, Delles C, Ebrahim S, Marmot MG, Smith GD, Lawlor DA, Munroe PB, Day IN, Kivimaki M, Whittaker J, Humphries SE, Hingorani AD; ASCOT investiga…	Out
719	Yamada H	2009 Oct	Replication of prostate cancer risk loci in a Japanese case-control association study.	Penney KL, Takahashi H, Katoh T, Yamano Y, Yamakado M, Kimura T, Kuruma H, Kamata Y, Egawa S, Freedman ML.	Out
720	Heard-Costa NL	2009 Jun	NRXN3 is a novel locus for waist circumference: a genome-wide association study from the CHARGE Consortium.	Zillikens MC, Monda KL, Johansson A, Harris TB, Fu M, Haritunians T, Feitosa MF, Aspelund T, Eiriksdottir G, Garcia M, Launer LJ, Smith AV, Mitchell BD, McArdle PF, Shuldiner AR, Bielinski SJ, Boerwinkle E, Brancati F, Demerath EW, Pankow JS, Arnold AM, Chen YD, Glazer NL, McKnight B, Psaty BM, Rotter JI, Amin N, Campbell H, Gyllensten U, Pattaro C, Pramstaller PP, Rudan I, Struchalin M, Vitart V…	Out
721	Evans DM	2009 Sep	Harnessing the information contained within genome-wide association studies to improve individual prediction of complex disease risk.	Visscher PM, Wray NR.	Out
722	Zhao J	2009 Dec	The role of obesity-associated loci identified in genome-wide association studies in the determination of pediatric BMI.	Bradfield JP, Li M, Wang K, Zhang H, Kim CE, Annaiah K, Glessner JT, Thomas K, Garris M, Frackelton EC, Otieno FG, Shaner JL, Smith RM, Chiavacci RM, Berkowitz RI, Hakonarson H, Grant SF.	Out
723	Murray A	2009 Jul	Common lipid-altering gene variants are associated with therapeutic intervention thresholds of lipid levels in older people.	Cluett C, Bandinelli S, Corsi AM, Ferrucci L, Guralnik J, Singleton A, Frayling T, Melzer D.	Out
724	Levy D	2009 Jun	Genome-wide association study of blood pressure and hypertension.	Ehret GB, Rice K, Verwoert GC, Launer LJ, Dehghan A, Glazer NL, Morrison AC, Johnson AD, Aspelund T, Aulchenko Y, Lumley T, Köttgen A, Vasan RS, Rivadeneira F, Eiriksdottir G, Guo X, Arking DE, Mitchell GF, Mattace-Raso FU, Smith AV, Taylor K, Scharpf RB, Hwang SJ, Sijbrands EJ, Bis J, Harris TB, Ganesh SK, O'Donnell CJ, Hofman A, Rotter JI, Coresh J, Benjamin EJ, Uitterlinden AG, Heiss G, Fox CS…	Out
725	Cornelis MC	2009 Apr	Joint effects of common genetic variants on the risk for type 2 diabetes in U.S. men and women of European ancestry.	Qi L, Zhang C, Kraft P, Manson J, Cai T, Hunter DJ, Hu FB.	Out
726	Essers JB	2009 Oct	Established genetic risk factors do not distinguish early and later onset Crohn's disease.	Lee JJ, Kugathasan S, Stevens CR, Grand RJ, Daly MJ; NIDDK IBD Genetics Consortium.	Out
727	Qi L	2009 May	Genetic predisposition, Western dietary pattern, and the risk of type 2 diabetes in men.	Cornelis MC, Zhang C, van Dam RM, Hu FB.	Out
728	Aulchenko YS	2009 Aug	Predicting human height by Victorian and genomic methods.	Struchalin MV, Belonogova NM, Axenovich TI, Weedon MN, Hofman A, Uitterlinden AG, Kayser M, Oostra BA, van Duijn CM, Janssens AC, Borodin PM.	Out
729	Weersma RK	2009 Mar	Confirmation of multiple Crohn's disease susceptibility loci in a large Dutch-Belgian cohort.	Stokkers PC, Cleynen I, Wolfkamp SC, Henckaerts L, Schreiber S, Dijkstra G, Franke A, Nolte IM, Rutgeerts P, Wijmenga C, Vermeire S.	Out
730	Renström F	2009 Apr	Replication and extension of genome-wide association study results for obesity in 4923 adults from northern Sweden.	Payne F, Nordström A, Brito EC, Rolandsson O, Hallmans G, Barroso I, Nordström P, Franks PW; GIANT Consortium.	Out
731	Aulchenko YS	2009 Jan	Loci influencing lipid levels and coronary heart disease risk in 16 European population cohorts.	Ripatti S, Lindqvist I, Boomsma D, Heid IM, Pramstaller PP, Penninx BW, Janssens AC, Wilson JF, Spector T, Martin NG, Pedersen NL, Kyvik KO, Kaprio J, Hofman A, Freimer NB, Jarvelin MR, Gyllensten U, Campbell H, Rudan I, Johansson A, Marroni F, Hayward C, Vitart V, Jonasson I, Pattaro C, Wright A, Hastie N, Pichler I, Hicks AA, Falchi M, Willemsen G, Hottenga JJ, de Geus EJ, Montgomery GW, Whitfi…	Out
732	Dehghan A	2008 Dec	Association of three genetic loci with uric acid concentration and risk of gout: a genome-wide association study.	Köttgen A, Yang Q, Hwang SJ, Kao WL, Rivadeneira F, Boerwinkle E, Levy D, Hofman A, Astor BC, Benjamin EJ, van Duijn CM, Witteman JC, Coresh J, Fox CS.	Out
733	Purcell S	2009 Aug	Common polygenic variaion contributes to risk of schizophrenia and bipolar disorder.	International Schizophrenia Consortium	In
