# Supplementary material for: Analysis of polygenic risk score usage and performance in diverse human populations
Source: Nat Commun. 2019 Jul 25;10:3328. doi: 10.1038/s41467-019-11112-0 (PMC6658471; doi:10.1038/s41467-019-11112-0)
Supplement: Supplementary file 3 — Supplementary Dataset 2 [file 41467_2019_11112_MOESM3_ESM.xlsx]

## Sheet: MAIN
Supplementary Data 2. Dataset information for the 26 studies with matched cross-ancestry polygenic scoring analyses.
				Training set			Test set
First Author	Year	Paper	Phenotype	Sample name	% ethnicity in discovery set	N	Cohort name	European Ancestry	African ancestry	Hispanic / Latino & Americas	South Asian	East Asian	Native Hawaiian or Native American	Arab	Ashkenazi Jewish	N total	Total of actual sample sizes	Percentage of reported total
Purcell S	2009 Aug	Common polygenic variaion contributes to risk of schizophrenia and bipolar disorder.	Schizophrenia	PGC-schizophrenia without MGS; xx cohorts			MGS	5343	2260	NA	NA	NA	NA	NA	NA	7603	7603	100
Vassos E	2016 Aug	An Examination of Polygenic Score Risk Prediction in Individuals With First-Episode Psychosis.	First episode psychosis	PGC-SCZ-2	European (93.65%; 77096), East Asian (6.35%; 5219)	82315 minus WTCCC2	GAP	339	275	NA	NA	NA	NA	NA	NA	710	614	86.4789
Vassos E	2016 Aug	An Examination of Polygenic Score Risk Prediction in Individuals With First-Episode Psychosis.	First episode psychosis	PGC-SCZ-2	European (93.65%; 77096), East Asian (6.35%; 5219)	82315 minus WTCCC2	IMPACT	54	92	NA	NA	NA	NA	NA	NA	173	146	84.3931
Vassos E	2016 Aug	An Examination of Polygenic Score Risk Prediction in Individuals With First-Episode Psychosis.	First episode psychosis	PGC-SCZ-2	European (93.65%; 77096), East Asian (6.35%; 5219)	82315 minus WTCCC2	SLESS	NA	828	NA	NA	NA	NA	NA	NA	828	828	100
Lencz T	2014 Feb	Molecular genetic evidence for overlap between general cognitive ability and risk for schizophrenia: a report from the Cognitive Genomics consorTium (COGENT).	Schizophrenia (cognitive ability)	COGENT	European (100%; 4896)	4896	MGS	5334	2259	NA	NA	NA	NA	NA	NA	7593	7593	100
Lencz T	2014 Feb	Molecular genetic evidence for overlap between general cognitive ability and risk for schizophrenia: a report from the Cognitive Genomics consorTium (COGENT).	Schizophrenia (cognitive ability)	COGENT	European (100%; 4896)	4896	A Japanese cohort	NA	NA	NA	NA	1139	NA	NA	NA	1139	1139	100
Lencz T	2014 Feb	Molecular genetic evidence for overlap between general cognitive ability and risk for schizophrenia: a report from the Cognitive Genomics consorTium (COGENT).	Schizophrenia (cognitive ability)	COGENT	European (100%; 4896)	4896	An Ashkenazi Jewish cohort	NA	NA	NA	NA	NA	NA	NA	2544	2544	2544	100
Marden JR	2014 Sep	Validation of a polygenic risk score for dementia in black and white individuals.	Dementia (Alzheimer's disease)	AlzGene	NA	NA	HRS	8942	1459	NA	NA	1139	NA	NA	NA	12123	11540	95.191
Marden JR	2016 Jan	Using an Alzheimer Disease Polygenic Risk Score to Predict Memory Decline in Black and White Americans Over 14 Years of Follow-up.	Dementia probablity score	I-GAP	European (100%; 54162)	54162	HRS	7172	1081	NA	NA	NA	NA	NA	NA	12123	8253	68.0772
Belsky DW	2013 May	Development and evaluation of a genetic risk score for obesity.	BMI (Obesity)	Target SNPs from 16 studies, allele weights from GIANT and DeCODE	European (100%)	NA	ARIC	8286	2442	NA	NA	NA	NA	NA	NA	10745	10728	99.8418
Walter S	2016 Jul	Association of a Genetic Risk Score With Body Mass Index Across Different Birth Cohorts.	BMI	GIANT + 34 studies (Speliotes et al, 2010)	European (100%; 24996)	24996	HRS	7482	1306	NA	NA	NA	NA	NA	NA	8788	8788	100
Domingue BW	2014 Jul	Polygenic risk predicts obesity in both white and black young adults.	BMI	GIANT + 34 studies (Speliotes et al, 2010) + 36 studies (Monda et al, 2013)	European (39%; 24996) , African American (61%, 39144)	64140	Add Health Sibling Pairs	773	530	NA	NA	NA	NA	NA	NA	1595	1303	81.6928
Murphy RA	2013 Jun	Candidate gene association study of BMI-related loci, weight, and adiposity in old age.	BMI	34 studies (Speliotes et al, 2010)	European (100%; 47615)	47615	HEALTH ABC (note: Reykjavik study not included here)	1630	1080	NA	NA	NA	NA	NA	NA	2710	2710	100
Chang MH	2011 Oct	Racial/ethnic variation in the association of lipid-related genetic variants with blood lipids in the US adult population.	HDL-C (blood lipid levels and CAD)	NHANES III	European (100%; 2296)	2296	NHANES III	1812	1351	1228	NA	NA	NA	NA	NA	5708	4391	76.9271
Johnson L	2015 May	An Examination of the Relationship between Lipid Levels and Associated Genetic Markers across Racial/Ethnic Populations in the Multi-Ethnic Study of Atherosclerosis.	HDL	Teslovich et al, 2010	European (100%; >100000)	>100000	MESA	2063	1355	1256	NA	666	NA	NA	NA	6358	5340	83.9887
Wang Z	2017 Jun	Genetic associations with lipoprotein subfraction measures differ by ethnicity in the multi-ethnic study of atherosclerosis (MESA).	VLDL (large)	WGHS	European (100%, 17296)	17296	MESA	2506	1610	1448	NA	NA	NA	NA	NA	6429	5564	86.5453
Hoffmann TJ	2017 Jan	Genome-wide association analyses using electronic health records identify new loci influencing blood pressure variation.	Systolic blood pressure	GERA	non-Hispanic whites (81%; 80792), Latinos (8%; 8231), East Asians (7%; 7243), African Americans (3%; 3058), and South Asians (1%; 461)	99785	GERA	80792	3058	8231	461	NA	NA	NA	NA	99785	92542	92.7414
Hoffmann TJ	2017 Jan	Genome-wide association analyses using electronic health records identify new loci influencing blood pressure variation.	Systolic blood pressure	GERA	non-Hispanic whites (81%; 80792), Latinos (8%; 8231), East Asians (7%; 7243), African Americans (3%; 3058), and South Asians (1%; 461)	99785	UKBB	145341	not given	NA	not given	not given	NA	NA	NA	not given	145341
International Consortium for Blood Pressure Genome-Wide Association Studies	2011 Sep	Genetic variants in novel pathways influence blood pressure and cardiovascular disease risk	Systolic blood pressure	29 studies (Ehret et al, 2011)	European (100%, 69395)	69395	66 studies	130994	18198	NA	23977	29719	NA	NA	NA	276980	202888	73.2501
Keaton JM	2014 Dec	A comparison of type 2 diabetes risk allele load between African Americans and European Americans.	Type II Diabetes	24 studies	European, African American, and East Asian	NA	Wake Forest School of Medicine	1990	1644	NA	NA	NA	NA	NA	NA	3634	3634	100
Vassy JL	2014 Jun	Polygenic type 2 diabetes prediction at the limit of common variant detection.	Type II Diabetes	DIAGRAM	European (100%, 63033)	63033	CARDIA	1650	820	NA	NA	NA	NA	NA	NA	2470	2470	100
Klimentidis YC	2014 Sep	Multiple metabolic genetic risk scores and type 2 diabetes risk in three racial/ethnic groups.	Type II Diabetes	17 studies	NA	NA	ARIC,FHS,NW,MESA,STARR	21498	5825	3070	NA	NA	NA	NA	NA	30393	30393	100
Villegas R	2014 Jun	Gene-carbohydrate and gene-fiber interactions and type 2 diabetes in diverse populations from the National Health and Nutrition Examination Surveys (NHANES) as part of the Epidemiologic Architecture for Genes Linked to Environment (EAGLE) study.	Type II Diabetes	NHANES	Non-Hispanic white, Non-Hispanic Black and Mexican American	NA	NHANES	6414	3073	3633	NA	NA	NA	NA	NA	13120	13120	100
Joseph PG	2016 Dec	Impact of a Genetic Risk Score on Myocardial Infarction Risk Across Different Ethnic Populations.	Myocardial Infarction (MI)	Schunkert et al, 2011 and Coronary Artery Disease (C4D) Genetics Consortium, 2011	Schunkert et al (100% European, 90000), CD4 (European; 8,424, South Asian; 6,996 cases, 15,062 controls)	117477	INTERHEART (data from 262 centers)	1801	741	1384	1724	1144	NA	1331	NA	9438	8125	86.0882
Dauriz M	2015 Jun	Association of a 62 Variants Type 2 Diabetes Genetic Risk Score With Markers of Subclinical Atherosclerosis: A Transethnic, Multicenter Study.	Coronary Artery Calcium Score	McCarthy et al, 2010 and Grarup et al, 2010	European	NA	MESA (CARDIA and GENOA not used because no significant predictions)	2526	1611	1446	NA	773	NA	NA	NA	6356	6356	100
Kurreeman F	2011 Jan	Genetic basis of autoantibody positive and negative rheumatoid arthritis risk in a multi-ethnic cohort derived from electronic health records.	Rheumatoid arthritis (seropositive, ACPA+)	Stahl et al, 2010	European (100%, 25000)	25708	Partners Healthcare biobank and linked electronic health record	2100	253	134	NA	44	NA	NA	NA	2531	2531	100
Chen F	2011 Feb	Caution in generalizing known genetic risk markers for breast cancer across all ethnic/racial populations.	Breast cancer	7 studies	5 European, 1 East Asian and 1 African American only study	NA	MEC study of people living in Hawaii and California	1075	1561	786	NA	1111	433	NA	NA	4966	4966	100
Hoffmann TJ	2015 Aug	A large multiethnic genome-wide association study of prostate cancer identifies novel riskvariants and substantial ethnic differences.	Prostate cancer	21 studies	Majority European studies with multiple Japanese/Latino and African American studies	NA	RPGEH	27040	708	2387	NA	2106	NA	NA	NA	32241	32241	100
Hoffmann TJ	2015 Aug	A large multiethnic genome-wide association study of prostate cancer identifies novel riskvariants and substantial ethnic differences.	Prostate cancer	21 studies	Majority European studies with multiple Japanese/Latino and African American studies	NA	ProHealth	1	489	1	NA	NA	NA	NA	NA	491	491	100
Hoffmann TJ	2015 Aug	A large multiethnic genome-wide association study of prostate cancer identifies novel riskvariants and substantial ethnic differences.	Prostate cancer	21 studies	Majority European studies with multiple Japanese/Latino and African American studies	NA	CMHS	10231	1054	1241	NA	1120	NA	NA	NA	13646	13646	100
Kiryluk K	2012 Jun	Geographic differences in genetic susceptibility to IgA nephropathy: GWAS replication study and geospatial risk analysis.	IgAN	Gharavi et al, 2011	East-Asian (100%; 2092)	2092	15 studies	5386	85	NA	NA	4582	NA	NA	NA	10962	10053	91.7077
Fritsche LG	2013 Apr	Seven new loci associated with age-related macular degeneration.	Age-related macular degeneration	18 studies	Majority European and minority number of Asian studies	>77100	12 studies	76326	NA	NA	NA	4582	NA	NA	NA	84229	80908	96.0572
Fan Q	2016 May	Childhood gene-environment interactions and age-dependent effects of genetic variants associated with refractive error and myopia: The CREAM Consortium.	Refractive error	13 studies	East-Asian (100%)	NA	8 studies	3143	NA	NA	NA	2456	NA	NA	NA	5599	5599	100
Cohort names
MGS = Molecular Genetics of Schizophrenia cohorts, US
JPN1 = Japanese (Tokai)
TCR1 = Chinese (Singapore)
HOK2 = Chinese (Hong Kong)
AFAM = African American validation dataset
GAP = Mental Health Genetics and Psychosis Study, UK, South London
IMPACT = Improving Physical Health and Reducing Substance Use in Psychosis from UK, South London
SLESS = South London Ethnicity and Stroke Study from UK, South London
HRS = Health and Retirement Study
ARIC = Atherosclerosis Risk in Communities Study
Add Health Sibling Pairs = National Longitudinal Study of Adolescent Health Sibling Pairs, US
HEALTH ABC = Health, Aging and Body Composition Study
NHANES III = Third National Health and Nutrition Examination Survey
MESA = Multi-ethnic study of atherosclerosis
GERA = Genetic Epidemiology Research on Adult Health and Aging
UKBB = UK Biobank
CARDIA = Coronary Artery Risk Development in Young Adults Studies
NHANES = National Health and Nutrition Examination Survey
MEC = Multiethnic Cohort study, which was initiated in 1993–1996 and consists of subjects mainly from European-American, African-American, Native Hawaiian, Japanese and Latino population.
RPGEH = Research Program on Genes, Environment and Health of Kaiser Permanente Northern California
CMHS = California Men’s Health Study
Look AHEAD = Action for Health in Diabetes
WTCCC2 = Wellcome trust Case Control Consortium 2
PGC-SCZ-2 = Psychiatric Genomics Consortium, schizophrenia group, second wave
COGENT = The Cognitive Genomics consorTium
AlzGene = Alzheimer Research Forum
I-GAP = International Genomics of Alzheimer’s Project
GIANT = The Genetic Investigation of ANthropometric Traits
DIAGRAM = DIAbetes Genetics Replication And Meta-analysis)
FHS = Framingham Heart Study
MESA = Multi-Ethnic Study of Atherosclerosis
NW = Northwestern NUgene Project
STARR = Starr County Health Studies’ Genetics of Diabetes Study
