# Supplementary material for: Analysis of polygenic risk score usage and performance in diverse human populations
Source: Nat Commun. 2019 Jul 25;10:3328. doi: 10.1038/s41467-019-11112-0 (PMC6658471; doi:10.1038/s41467-019-11112-0)
Supplement: Supplementary file 4 — Supplementary Dataset 3 [file 41467_2019_11112_MOESM4_ESM.xlsx]

## Sheet: Overview
Supplementary Data 3.
See two tabs for correlations between global principal components (PCs 1-20) and polygenic scores for height, body mass index (BMI), and schizophrenia, as calculated on 1000Genomes participants.
Tab 1: correlations_r: correlation coefficients
Tab 2: p_values: p-values for correlations

## Sheet: correlations_r
GWAS_and_pvalue_threshold	PC1	PC2	PC3	PC4	PC5	PC6	PC7	PC8	PC9	PC10	PC11	PC12	PC13	PC14	PC15	PC16	PC17	PC18	PC19	PC20
Height_Wood.Psi	0.138482	0.521934	0.121915	0.0647934	-0.0377545	-0.05069	-0.151012	-0.0322121	-0.0156473	0.0682915	-0.000412408	-0.0911129	-0.0192509	-0.0328347	-0.0104829	-0.0224129	-0.0385001	0.00759304	0.0518983	0.00651488
Height_Wood.Pe6	0.0520975	0.641673	0.126778	0.10777	-0.0428769	-0.0460485	-0.161003	-0.0165875	-0.0147057	0.0656988	0.00154649	-0.0903852	-0.0195717	-0.0243756	0.00314459	-0.0229868	-0.0406488	0.00965465	0.047026	0.00979499
Height_Wood.Pe4	-0.187636	0.818455	0.153114	0.169612	-0.0250089	-0.0377511	-0.140329	-0.000582007	-0.0262744	0.0534571	0.0113959	-0.0858772	-0.0134526	-0.031867	-0.000794492	0.000441817	-0.037262	0.00995764	0.051064	0.0245641
Height_Wood.Pe3	-0.306012	0.871574	0.13102	0.131546	-0.0214166	-0.0237224	-0.110249	0.00338706	-0.0181043	0.0528123	0.0152768	-0.0731997	-0.00792483	-0.0298305	-0.00134947	0.00489343	-0.0222714	0.0125117	0.0388303	0.0174387
Height_Wood.Pe2	-0.427299	0.860023	0.112191	0.118582	-0.0091728	-0.0126988	-0.0828303	0.01122	-0.00737826	0.0436977	0.0107768	-0.0563734	-0.00743795	-0.0306494	-0.00538639	0.00220074	-0.0170122	0.00552376	0.0311323	0.0116304
Height_Wood.P05	-0.524493	0.821204	0.0984033	0.097464	-0.00163287	-0.015826	-0.0680308	0.00643047	-0.0063512	0.0356086	0.0123348	-0.0501581	-0.00732264	-0.0263497	-0.00202777	0.00192162	-0.0112215	0.00479071	0.0266777	0.0103008
Height_Wood.P10	-0.552967	0.80656	0.0884386	0.0969822	0.00155009	-0.0139046	-0.0633655	0.00126736	-0.00590712	0.0371693	0.0131065	-0.0470892	-0.00803028	-0.0256453	-0.00187481	0.00293416	-0.00960876	0.00531967	0.0244404	0.00831689
Height_Wood.P20	-0.56561	0.800833	0.0848116	0.0936708	0.00271577	-0.0109631	-0.0608444	0.00101033	-0.00528562	0.034861	0.0125318	-0.0434735	-0.00752484	-0.0223649	-0.00179976	0.00192167	-0.0093085	0.0044539	0.0233006	0.00605211
Height_Wood.P30	-0.572216	0.796986	0.0789715	0.0950443	0.00372441	-0.00994256	-0.0608401	-0.000435425	-0.00538264	0.0346236	0.0128205	-0.0431947	-0.00715475	-0.0221131	-0.000849223	0.0015506	-0.00936483	0.00371395	0.02218	0.00640627
Height_Wood.P40	-0.57805	0.793589	0.0771702	0.0931898	0.00428531	-0.00896824	-0.0605398	-0.000698728	-0.00526563	0.0350255	0.0126567	-0.0420699	-0.00713896	-0.0218245	-0.00147222	0.00107161	-0.00887126	0.00417673	0.0213522	0.00662164
Height_Wood.P50	-0.577238	0.794499	0.075838	0.0922455	0.00458262	-0.00825078	-0.0603861	-0.000747002	-0.00475871	0.0356323	0.0134558	-0.0419158	-0.0071196	-0.0217678	-0.00108218	0.000760822	-0.0087676	0.00395776	0.0216772	0.0061371
Height_Wood.P75	-0.579593	0.792779	0.0754615	0.0923898	0.00563042	-0.0085983	-0.0607476	-0.000544388	-0.00459497	0.0354795	0.0132773	-0.0418624	-0.00701991	-0.0220341	-0.00144747	0.00107599	-0.00882902	0.00356112	0.0222541	0.00607254
Height_Wood.All	-0.578266	0.793634	0.0760952	0.0921274	0.00568187	-0.00854589	-0.0610164	-0.000557836	-0.00460081	0.0356477	0.0132153	-0.0419939	-0.00700048	-0.0220419	-0.00159117	0.00113811	-0.00884564	0.00342898	0.0223742	0.00596067
Height_UKBB.Psi	0.168501	0.0298954	0.0485495	0.0663862	-0.0575771	-0.0134356	-0.165821	-0.0317967	-0.000395107	0.0472007	0.00731952	-0.0962523	-0.00751215	-0.0095496	0.00976773	-0.0248457	-0.0223869	0.0467569	0.059571	0.00348674
Height_UKBB.Pe6	0.238774	0.00455569	0.0298476	0.0718577	-0.037954	-0.0103737	-0.161762	-0.0323353	0.0107596	0.0456674	-0.00166488	-0.106325	-0.00970033	-0.00663623	0.000464845	-0.0264508	-0.0209105	0.0485997	0.0645842	0.0159227
Height_UKBB.Pe4	0.317869	-0.0274475	0.00809049	0.074876	-0.0826521	-0.0365457	-0.163171	-0.0253609	0.0158242	0.0378718	-0.0265191	-0.128354	-0.0211013	-0.0114005	-0.00187483	-0.0327533	-0.0224003	0.0480621	0.0605096	0.00930822
Height_UKBB.Pe3	0.447151	-0.0395405	-0.0186563	0.0707603	-0.0769981	-0.0254479	-0.178296	-0.013166	0.0170731	0.0358577	-0.0190901	-0.12637	-0.0194109	-0.0277344	0.00335906	-0.0399603	-0.0154096	0.0562207	0.0451922	0.00872381
Height_UKBB.Pe2	0.169463	-0.178113	-0.045473	0.072908	-0.0771581	-0.0340073	-0.160069	0.0700958	0.0115325	0.0579099	-0.00393765	-0.107009	-0.0335669	-0.0178093	0.0239146	-0.0352932	-0.0203282	0.0570719	0.0364201	0.0182906
Height_UKBB.P05	0.532935	-0.21576	-0.101322	0.0467753	-0.0701499	-0.00854796	-0.121066	0.0612532	-0.00761097	0.0333785	0.0176338	-0.0658891	-0.0177795	-0.0158635	9.06587e-05	-0.0202917	-0.0251446	0.0264273	0.031742	0.0164916
Height_UKBB.P10	0.662585	-0.107152	-0.0946729	0.000665209	-0.0429037	-0.0208726	-0.101299	0.045451	-0.0336089	0.0139883	0.0169023	-0.0483105	0.00996341	-0.0295359	0.00430802	-0.0228652	-0.0202503	0.0165286	0.0206152	0.00738483
Height_UKBB.P20	0.670338	-0.0989156	-0.112393	-0.0475558	-0.0402359	-0.0231538	-0.0824678	0.0226164	-0.0420674	0.0104643	0.0251826	-0.0440512	0.0171329	-0.0281446	0.00310588	-0.0180248	-0.0153192	0.0170681	0.015661	-0.00298354
Height_UKBB.P30	0.698116	-0.118771	-0.0787806	-0.0568268	-0.0326885	-0.0118698	-0.0813576	0.00774152	-0.0432982	-0.00206198	0.0189125	-0.0395774	0.0140501	-0.0257861	-0.00141575	-0.0155878	-0.0197024	0.0209195	0.0148345	0.000644796
Height_UKBB.P40	0.696643	-0.167621	-0.0779592	-0.0695734	-0.0279791	-0.0118375	-0.0792056	0.00539436	-0.0467949	-0.00429318	0.0236743	-0.0342853	0.0144811	-0.020996	-0.00318329	-0.0129031	-0.0181167	0.0202883	0.00715856	0.00789477
Height_UKBB.P50	0.698749	-0.192984	-0.0771651	-0.0770556	-0.0257805	-0.0123451	-0.0739441	0.00669576	-0.0460373	-0.00361191	0.0255085	-0.0307571	0.0169297	-0.0197442	-0.00504287	-0.0110898	-0.0210539	0.0163393	0.00255237	0.00611944
Height_UKBB.P75	0.683392	-0.204889	-0.0786364	-0.0865338	-0.017369	-0.0111952	-0.0773895	-0.00247875	-0.0476601	-0.0001782	0.0310795	-0.0251032	0.0213772	-0.0231984	-0.00679391	-0.00604659	-0.021012	0.0135197	0.00347344	0.00676677
Height_UKBB.All	0.676825	-0.199929	-0.0787639	-0.0843956	-0.0173658	-0.012412	-0.0780532	-0.00450144	-0.0473882	-8.54726e-05	0.032126	-0.025029	0.0211282	-0.0242183	-0.00668498	-0.00501006	-0.0211631	0.014235	0.00331975	0.00600432
BMI_Locke.Psi	-0.288278	0.269594	0.00137609	-0.154865	-0.00379684	0.0317292	-0.006597	-0.00239233	0.0351952	0.0216979	-0.0265918	0.00457775	-0.0144023	-0.00608663	0.0241577	-0.00924321	-0.0323603	0.00343449	-0.00695078	0.00117132
BMI_Locke.Pe6	-0.0589995	0.205776	0.059008	-0.110332	0.00337363	-0.015934	-0.0446657	-0.0179777	0.0348177	0.022951	-0.00974912	0.00942152	-0.0193943	-0.0055965	0.0202247	-0.0148067	-0.0410048	-0.0127723	-0.0081723	0.0178127
BMI_Locke.Pe4	0.432242	0.175458	0.00799123	-0.186787	0.0253193	-0.00187308	-0.0707982	-0.0168006	0.019976	0.0393839	0.0031249	0.00638036	-0.0210295	0.00811939	-0.00615778	-0.00879678	-0.00824242	0.00861619	-0.0338526	-0.00153316
BMI_Locke.Pe3	0.620762	-0.0981696	-0.0161843	-0.141963	0.00262479	-0.053723	-0.0713614	0.00656543	0.0250008	0.0201336	0.015659	-0.000163053	-0.00413323	-0.00228452	0.0148306	0.00322999	-0.0306198	0.0137171	-0.0143104	0.00515133
BMI_Locke.Pe2	0.758763	-0.456405	0.0280861	-0.116797	-0.00400712	-0.00992185	-0.0321377	-0.00519839	0.00471641	-0.00424229	0.00943608	-0.00857824	-0.0124676	0.0043447	-0.00874603	0.00120045	-0.0116097	0.00592206	-0.0293726	-0.00256889
BMI_Locke.P05	0.82246	-0.461004	-0.0248925	-0.132713	0.00973472	-0.0104017	-0.0222305	-0.0117612	0.00278537	-0.0133589	-0.00164299	0.00410088	-0.0033111	0.015487	-0.0144865	0.000166365	-0.00548245	-0.00605025	-0.0239245	0.00218093
BMI_Locke.P10	0.83001	-0.466585	-0.0514151	-0.140704	0.0068734	-0.0144954	-0.00362232	0.00076193	-0.00200038	-0.016657	0.00322916	0.0064263	-0.00354423	0.0171989	-0.0126482	0.00524344	-0.00128062	-0.00428524	-0.0181612	0.0108287
BMI_Locke.P20	0.811615	-0.509974	-0.0268283	-0.147425	0.00879096	-0.0106519	0.00153873	0.00293375	-0.00038125	-0.0196362	-0.00195951	0.00915047	-0.00137462	0.0166112	-0.00811791	0.00257663	-0.00357604	-0.00853046	-0.0163507	0.00672993
BMI_Locke.P30	0.814967	-0.515408	-0.0324336	-0.136553	0.00539561	-0.00672484	0.00244574	0.00638253	-0.000687547	-0.0190791	-0.00350362	0.0106044	-0.000794538	0.0144203	-0.00577373	0.00186998	-0.00435175	-0.0114216	-0.0136381	0.00704677
BMI_Locke.P40	0.811264	-0.523065	-0.030281	-0.13779	0.0040005	-0.0097078	0.00501935	0.00867605	-0.00198213	-0.0128327	-0.00219306	0.0165898	0.0002282	0.0144261	-0.00339847	-0.000619825	-0.00333782	-0.0115291	-0.0112362	0.00772107
BMI_Locke.P50	0.799676	-0.537331	-0.0311126	-0.146425	0.0030401	-0.00882861	0.00909456	0.00536173	-0.00135175	-0.0133709	-0.00175764	0.0174009	0.000439649	0.0152315	-0.00505382	0.00253837	-0.00374832	-0.0100334	-0.0111505	0.00797551
BMI_Locke.P75	0.815761	-0.514969	-0.0238118	-0.144415	0.00352015	-0.0138577	0.00985262	0.00453955	-0.000474744	-0.0155195	0.000609551	0.0163361	-0.000189821	0.0153208	-0.00535247	0.00330447	-0.00299219	-0.00901682	-0.00919767	0.00480927
BMI_Locke.All	0.820577	-0.507657	-0.0236741	-0.145139	0.00326864	-0.0133411	0.0093051	0.00529236	-0.000589968	-0.0148745	0.000305961	0.0166793	0.000399951	0.0147889	-0.00542667	0.00276944	-0.00318214	-0.00946108	-0.00938143	0.00403128
Schizophrenia.Psi	0.554982	-0.0505681	-0.00935629	0.000352965	0.00724192	-0.027275	-0.0457087	-0.00126231	0.0325269	-0.00134439	-0.0214983	-0.0163282	-0.0153572	0.00815335	-0.00964238	0.0209311	-0.0137079	-0.00837076	-0.00199464	-0.0455096
Schizophrenia.Pe6	0.572835	-0.260932	1.05302e-05	-0.0284005	0.0404932	-0.0100325	-0.0303597	0.0080852	-0.00348165	0.00135958	-0.0145415	0.00384759	-0.0192996	0.0163727	-0.0116389	0.00406758	-0.00945154	0.00955336	0.0027668	-0.0395735
Schizophrenia.Pe4	0.593485	-0.465127	-0.172814	-0.105946	0.0308497	-0.03508	-0.0551567	0.0118143	0.031264	-0.00904064	0.0229319	0.0086477	-0.0102927	0.0327524	-0.00924374	0.00456373	-0.010576	0.00257744	-0.00172121	-0.0198725
Schizophrenia.Pe3	0.759127	-0.371693	-0.164942	-0.154809	0.0147133	-0.0317708	-0.0619578	0.00366374	0.00814995	-0.0181931	0.00396539	0.0306058	-0.00164339	0.0338837	0.00385923	0.000160458	-0.00511301	-0.00411797	-0.0058104	-0.0190321
Schizophrenia.Pe2	0.7611	-0.499723	-0.154425	-0.162552	-0.00261204	-0.0123501	-0.0276446	-0.00439387	-0.000671408	-0.018391	-0.0016319	0.019083	-0.00238545	0.01606	0.0016899	-0.00445868	-0.0101997	-0.00481461	-0.00224078	-0.00396579
Schizophrenia.P05	0.746942	-0.5721	-0.123565	-0.153259	-0.000196634	-0.00189032	-0.00697939	0.00570642	-0.00412594	-0.0231923	-0.00029506	0.0149509	-0.00646515	0.0159076	0.00447863	-0.00683015	-0.00245259	-0.00608655	-0.00169605	-0.00560785
Schizophrenia.P10	0.752559	-0.562098	-0.125064	-0.162787	0.000267117	-0.00254699	-0.000883419	0.00785784	-0.00607019	-0.0219123	-0.00131316	0.0104645	-0.00272375	0.0167544	0.00607842	-0.00897605	-0.00479069	-0.00711493	0.00220727	-0.00759121
Schizophrenia.P20	0.759188	-0.559668	-0.126387	-0.165666	-0.00442473	-0.00672672	0.00744655	0.0144495	-0.0066424	-0.0247091	-0.00434364	0.0100162	-0.00442893	0.014359	0.00655194	-0.0107209	-0.00361835	-0.00356191	-0.00117348	-0.00688625
Schizophrenia.P30	0.768522	-0.552003	-0.117334	-0.167348	-0.00569343	-0.00292447	0.0070565	0.0144994	-0.00563331	-0.0234286	-0.00565523	0.0101265	-0.00406208	0.0153482	0.00649166	-0.0115675	-0.00166767	-0.00447332	-0.00202516	-0.00709637
Schizophrenia.P40	0.7668	-0.555628	-0.115272	-0.170156	-0.00458287	-0.000881074	0.00660666	0.0141362	-0.00561501	-0.0231995	-0.0055246	0.0101042	-0.0036247	0.0137874	0.00655475	-0.0102493	-0.00289427	-0.00476498	-0.00115076	-0.00730614
Schizophrenia.P50	0.769105	-0.551958	-0.118425	-0.173463	-0.00439949	-0.000651744	0.00750375	0.0144688	-0.00595687	-0.0236341	-0.00549	0.0108598	-0.00278813	0.0144237	0.0061886	-0.0108851	-0.00195475	-0.00448966	-0.000875068	-0.00767946
Schizophrenia.P75	0.772941	-0.549584	-0.116844	-0.16829	-0.00468937	4.28452e-05	0.00579879	0.0139112	-0.00554226	-0.0229177	-0.0056046	0.011638	-0.00360369	0.0140183	0.00591751	-0.0112808	-0.00173549	-0.00421133	-0.000668051	-0.00828071
Schizophrenia.All	0.772766	-0.549902	-0.117236	-0.167981	-0.00455452	2.93359e-05	0.0057129	0.0136711	-0.00571651	-0.0228042	-0.00547355	0.0115387	-0.0035968	0.0134835	0.00577544	-0.0112625	-0.00163064	-0.00423623	-0.000715529	-0.00837063

## Sheet: p_values
GWAS_and_pvalue_threshold	PC1	PC2	PC3	PC4	PC5	PC6	PC7	PC8	PC9	PC10	PC11	PC12	PC13	PC14	PC15	PC16	PC17	PC18	PC19	PC20
Height_Wood.Psi	3.409e-12	5.02759e-175	9.33272e-10	0.00117842	0.0588963	0.0111841	3.0435e-14	0.10707	0.433833	0.000627147	0.983544	4.95907e-06	0.335585	0.100451	0.600057	0.262235	0.0540676	0.704115	0.00939206	0.744541
Height_Wood.Pe6	0.00912259	1.32454e-290	1.9338e-10	6.44975e-08	0.0319148	0.0212038	5.25278e-16	0.40672	0.462007	0.00100374	0.938347	5.90149e-06	0.327595	0.222719	0.875026	0.250212	0.0419626	0.629175	0.0186073	0.624199
Height_Wood.Pe4	2.82952e-21	0	1.32436e-14	1.28409e-17	0.210929	0.0589192	1.74507e-12	0.976778	0.188731	0.00746026	0.56869	1.68425e-05	0.501034	0.110884	0.968303	0.98237	0.062279	0.618453	0.0105995	0.219162
Height_Wood.Pe3	1.97963e-55	0	4.66165e-11	3.89533e-11	0.284047	0.235369	3.18483e-08	0.865479	0.365167	0.00821135	0.444801	0.000246372	0.691835	0.13562	0.946188	0.806653	0.26526	0.531448	0.0520368	0.383066
Height_Wood.Pe2	1.09037e-111	0	1.81261e-08	2.65083e-09	0.646387	0.525327	3.32634e-05	0.574672	0.712106	0.0287729	0.589874	0.00477607	0.709882	0.125205	0.78762	0.912354	0.39481	0.782338	0.119361	0.560758
Height_Wood.P05	4.96355e-177	0	8.0721e-07	1.0275e-06	0.934911	0.428601	0.000657995	0.747738	0.750744	0.074826	0.537267	0.012065	0.714181	0.187467	0.919218	0.923433	0.574621	0.810633	0.182033	0.606407
Height_Wood.P10	1.50763e-200	0	9.33872e-06	1.16188e-06	0.938204	0.48676	0.00151176	0.949458	0.767652	0.0629329	0.512115	0.0184493	0.687948	0.199541	0.925293	0.883328	0.630806	0.790189	0.221492	0.677427
Height_Wood.P20	9.69582e-212	0	2.14239e-05	2.66256e-06	0.891956	0.583462	0.00231943	0.959699	0.791501	0.0811407	0.530787	0.0296034	0.706649	0.263259	0.928275	0.923431	0.64152	0.82372	0.243801	0.762119
Height_Wood.P30	8.78652e-218	0	7.62341e-05	1.89387e-06	0.852228	0.618985	0.00232108	0.982625	0.787764	0.0832349	0.521365	0.0306651	0.720456	0.268673	0.966121	0.938183	0.639504	0.852638	0.267228	0.748655
Height_Wood.P40	3.09778e-223	0	0.000110892	2.99659e-06	0.830289	0.653752	0.00244006	0.972122	0.792271	0.0797154	0.5267	0.0352862	0.721047	0.274973	0.941302	0.957256	0.657256	0.834526	0.285497	0.740505
Height_Wood.P50	1.80437e-222	0	0.000145569	3.77281e-06	0.818713	0.679849	0.00250309	0.970197	0.811875	0.0746325	0.500933	0.0359637	0.721772	0.276221	0.956835	0.969646	0.661009	0.843086	0.278227	0.758881
Height_Wood.P75	1.07257e-224	0	0.000157082	3.64287e-06	0.778244	0.667158	0.00235714	0.978278	0.818233	0.0758869	0.50663	0.0362005	0.725509	0.270388	0.942288	0.957082	0.658784	0.858637	0.265632	0.761341
Height_Wood.All	1.93603e-223	0	0.000138165	3.88253e-06	0.776272	0.669066	0.00225373	0.977742	0.818006	0.0745075	0.508619	0.0356188	0.726239	0.270219	0.936569	0.954607	0.658183	0.86383	0.263061	0.765607
Height_UKBB.Psi	2.09615e-17	0.134771	0.0151139	0.000887446	0.00395024	0.501576	6.7436e-17	0.111674	0.984234	0.0181736	0.714298	1.39816e-06	0.707121	0.632911	0.625164	0.213924	0.262791	0.0192926	0.00286287	0.861559
Height_UKBB.Pe6	8.48134e-34	0.81976	0.135396	0.000319915	0.0575705	0.603864	3.81686e-16	0.105733	0.590469	0.0222982	0.933638	9.66188e-08	0.627553	0.739954	0.981451	0.18578	0.295583	0.0150095	0.0012226	0.425784
Height_UKBB.Pe4	6.7246e-60	0.169739	0.685733	0.000176703	3.459e-05	0.0674831	2.10164e-16	0.204573	0.428653	0.0581139	0.184645	1.14602e-10	0.291198	0.568532	0.925292	0.101298	0.262504	0.0161629	0.00245231	0.64153
Height_UKBB.Pe3	2.26656e-123	0.0478843	0.350729	0.000394826	0.000114888	0.203024	2.48169e-19	0.510201	0.393119	0.0728134	0.33964	2.21205e-10	0.331585	0.165318	0.86658	0.0455639	0.44085	0.00489135	0.0237317	0.662598
Height_UKBB.Pe2	1.37151e-17	2.70193e-19	0.0228754	0.00026086	0.00011117	0.0888737	7.76367e-16	0.000447842	0.564063	0.00374599	0.843873	7.98547e-08	0.0930889	0.373035	0.231596	0.0774399	0.30924	0.00427964	0.0684312	0.360255
Height_UKBB.P05	9.05347e-184	9.24039e-28	3.76082e-07	0.0192451	0.000443286	0.66899	1.22069e-09	0.0021661	0.703449	0.0949408	0.377765	0.000970208	0.373836	0.427507	0.996382	0.310109	0.208461	0.186171	0.112292	0.409438
Height_UKBB.P10	2.06981806355645e-316	7.67173e-08	2.0776e-06	0.973459	0.0318077	0.296459	3.78391e-07	0.0229414	0.092681	0.484141	0.397871	0.0156205	0.61825	0.139526	0.829404	0.252727	0.311097	0.408389	0.302457	0.711862
Height_UKBB.P20	0	7.06999e-07	1.70836e-08	0.0173196	0.0440924	0.246786	3.60142e-05	0.257928	0.0352971	0.600705	0.207775	0.0275038	0.391463	0.159152	0.876552	0.367277	0.443535	0.39326	0.433432	0.881379
Height_UKBB.P30	0	2.50036e-09	7.93536e-05	0.00444827	0.101975	0.552722	4.58449e-05	0.69861	0.0302673	0.91786	0.344151	0.0476766	0.482212	0.197083	0.94355	0.435583	0.324373	0.295376	0.458093	0.974273
Height_UKBB.P40	0	3.08369e-17	9.41966e-05	0.000494103	0.161618	0.553801	7.25683e-05	0.787313	0.0191946	0.829982	0.23632	0.086293	0.468876	0.293612	0.873501	0.518683	0.364841	0.310189	0.720313	0.692944
Height_UKBB.P50	0	1.96039e-22	0.000111008	0.000113538	0.197181	0.536928	0.000212741	0.737706	0.0212352	0.856642	0.201951	0.123882	0.397106	0.323349	0.800871	0.579118	0.292282	0.413778	0.89842	0.759554
Height_UKBB.P75	0	3.86537e-25	8.17874e-05	1.45019e-05	0.38497	0.575517	0.000105992	0.901335	0.0170755	0.992889	0.11999	0.209212	0.284933	0.245877	0.734006	0.76233	0.293245	0.498903	0.862082	0.735029
Height_UKBB.All	0	5.43438e-24	7.96309e-05	2.3516e-05	0.385057	0.534725	9.23748e-05	0.82187	0.0177183	0.996589	0.108011	0.210562	0.290583	0.225721	0.738113	0.802139	0.289786	0.476466	0.868127	0.763942
BMI_Locke.Psi	4.01341e-49	5.93869e-43	0.945129	6.56295e-15	0.849388	0.112437	0.741436	0.904758	0.0782668	0.277768	0.183445	0.818902	0.471298	0.760804	0.226885	0.64386	0.105463	0.863613	0.728105	0.953284
BMI_Locke.Pe6	0.00314261	2.39184e-25	0.00313825	3.10929e-08	0.866007	0.425457	0.0254129	0.368532	0.08152	0.250949	0.625823	0.637478	0.331999	0.779546	0.311709	0.458937	0.040197	0.522931	0.682727	0.372944
BMI_Locke.Pe4	1.58775e-114	9.21816e-19	0.689387	4.29126e-21	0.205317	0.925362	0.000391984	0.400718	0.317698	0.0487753	0.875803	0.749638	0.292843	0.684671	0.758094	0.659952	0.680155	0.666507	0.0903374	0.938877
BMI_Locke.Pe3	9.71465e-267	8.57322e-07	0.418222	9.57728e-13	0.895555	0.00716884	0.000351977	0.742629	0.211076	0.313894	0.433491	0.993493	0.836225	0.909031	0.458211	0.871661	0.12557	0.492655	0.474131	0.79668
BMI_Locke.Pe2	0	4.34621e-129	0.16002	4.58171e-09	0.841154	0.619715	0.107883	0.794864	0.813516	0.831967	0.636958	0.667888	0.532897	0.827974	0.661792	0.952123	0.561456	0.767082	0.141728	0.897766
BMI_Locke.P05	0	5.38208e-132	0.213061	2.60801e-11	0.626334	0.602887	0.266139	0.556359	0.889205	0.50402	0.934508	0.837489	0.868468	0.43856	0.468709	0.993361	0.783926	0.76219	0.231402	0.91314
BMI_Locke.P10	0	1.38792e-135	0.0100754	1.52159e-12	0.731014	0.468437	0.856233	0.969602	0.920305	0.404755	0.871694	0.747896	0.8593	0.389643	0.526978	0.793127	0.94893	0.830292	0.363663	0.588085
BMI_Locke.P20	0	7.07558e-166	0.179576	1.22543e-13	0.660163	0.594192	0.938656	0.883344	0.984787	0.326001	0.921928	0.647189	0.945187	0.406049	0.684725	0.89746	0.858051	0.669628	0.413453	0.736417
BMI_Locke.P30	0	5.4779e-170	0.104676	6.7959e-12	0.787265	0.73661	0.902643	0.749556	0.972568	0.339919	0.860896	0.595839	0.968301	0.470743	0.772753	0.925485	0.827699	0.567817	0.49515	0.724502
BMI_Locke.P40	0	6.56645e-176	0.129809	4.37182e-12	0.841414	0.627288	0.80178	0.664331	0.92103	0.52097	0.912658	0.406653	0.990894	0.470567	0.86503	0.975269	0.867416	0.564179	0.574118	0.699367
BMI_Locke.P50	0	2.35282e-187	0.119596	1.79606e-13	0.879147	0.658799	0.6492	0.788569	0.946098	0.503638	0.92995	0.384097	0.982457	0.446152	0.800447	0.898975	0.85129	0.615786	0.577043	0.689966
BMI_Locke.P75	0	1.18294e-169	0.233608	3.84244e-13	0.860246	0.488231	0.62216	0.820388	0.981057	0.437598	0.975679	0.413869	0.992425	0.44349	0.788926	0.868729	0.881037	0.652	0.645494	0.809914
BMI_Locke.All	0	3.80639e-164	0.236323	2.92505e-13	0.870139	0.504589	0.641642	0.791241	0.97646	0.456883	0.987791	0.404128	0.984041	0.459478	0.78607	0.889834	0.873546	0.636066	0.638911	0.84021
Schizophrenia.Psi	2.67256e-202	0.0113808	0.63981	0.985915	0.717195	0.172438	0.0221773	0.949659	0.103681	0.946391	0.282213	0.414093	0.442408	0.683423	0.629611	0.295108	0.492944	0.675457	0.920533	0.0227657
Schizophrenia.Pe6	2.34422e-218	2.97405e-40	0.99958	0.155392	0.0427548	0.615817	0.128815	0.685928	0.861759	0.945786	0.467024	0.847399	0.334365	0.412823	0.560472	0.83879	0.636406	0.632777	0.889939	0.0476987
Schizophrenia.Pe4	3.32007e-238	1.2197e-134	3.06896e-18	1.07335e-07	0.122755	0.079248	0.00576664	0.554579	0.117805	0.651142	0.251345	0.665362	0.606692	0.101307	0.643841	0.819447	0.596825	0.897428	0.931398	0.320213
Schizophrenia.Pe3	0	7.12753e-83	9.85588e-17	6.71173e-15	0.461777	0.111966	0.00192349	0.854608	0.683548	0.362821	0.842787	0.125743	0.934492	0.0900409	0.846943	0.993597	0.79816	0.836821	0.77135	0.34111
Schizophrenia.Pe2	0	2.547e-158	7.83429e-15	2.73418e-16	0.896059	0.536764	0.166693	0.826058	0.973212	0.357623	0.934949	0.339818	0.905031	0.421804	0.932643	0.823534	0.609946	0.809707	0.910766	0.842771
Schizophrenia.P05	0	1.12502e-217	5.50889e-10	1.2501e-14	0.992153	0.924677	0.72703	0.775331	0.83651	0.246001	0.988226	0.454575	0.746424	0.426224	0.822758	0.732641	0.902371	0.760807	0.932398	0.77911
Schizophrenia.P10	0	1.39453e-208	3.39123e-10	2.47431e-16	0.989341	0.898633	0.964758	0.694308	0.76143	0.273046	0.947634	0.600697	0.891641	0.402013	0.761116	0.653471	0.810634	0.721947	0.912095	0.704183
Schizophrenia.P20	0	2.02858e-206	2.19994e-10	7.21334e-17	0.824856	0.736539	0.709562	0.469847	0.739721	0.216454	0.828015	0.616392	0.824692	0.472634	0.74314	0.591804	0.856389	0.858605	0.953198	0.73053
Schizophrenia.P30	0	1.02792e-199	3.89001e-09	3.47402e-17	0.775829	0.88371	0.724137	0.468312	0.778133	0.241221	0.777293	0.612514	0.839006	0.442673	0.745421	0.562881	0.933527	0.822964	0.919322	0.722642
Schizophrenia.P40	0	7.28813e-203	7.26844e-09	1.00854e-17	0.818703	0.964851	0.741071	0.479532	0.778835	0.245853	0.782306	0.613296	0.85614	0.49044	0.743033	0.608207	0.884902	0.811632	0.954103	0.714797
Schizophrenia.P50	0	1.12462e-199	2.78266e-09	2.28784e-18	0.825839	0.973996	0.707433	0.469254	0.765752	0.237117	0.783636	0.587012	0.889096	0.470638	0.756922	0.586143	0.922117	0.822328	0.965091	0.700909
Schizophrenia.P75	0	1.237e-197	4.51749e-09	2.30027e-17	0.814566	0.99829	0.771794	0.486553	0.781628	0.251638	0.779235	0.560505	0.856965	0.483203	0.767255	0.572601	0.93083	0.833176	0.973346	0.678752
Schizophrenia.All	0	6.60485e-198	4.00801e-09	2.63335e-17	0.819805	0.998829	0.775083	0.494107	0.774944	0.253995	0.784268	0.563853	0.857236	0.500052	0.772688	0.573224	0.935	0.832204	0.971452	0.675462
